# Supplementary material for: Machine learning for predicting distant metastasis in nasopharyngeal carcinoma patients
Source: Front Immunol. 2025 Jun 5;16:1580200. doi: 10.3389/fimmu.2025.1580200 (PMC12176861; doi:10.3389/fimmu.2025.1580200)
Supplement: Supplementary file 2 [file DataSheet2.csv]

Result	Gender	Smoking	Drinking	T_stage	N_stage	Tumor_differentiation	Targeted_therapy	Immunotherapy	Hypertension	Diabetes	Hepatitis_B	Tumor_history	CKpan	P40	P16	P63	EGFR	EBER	EBV	Age	BMI	ALT	AST	ALB	GLOB	BUN	CREA	LDH	WBC	HGB	PLT	NE	LY
0	1	0	0	1	1	0	1	0	0	0	0	0	2	1	0	1	2	2	1	43	18.94	31	16	40	37	4.3	91	113	10.14	141	183	7.62	1.42
0	0	0	0	1	0	0	0	0	0	0	0	0	2	2	0	2	2	2	1	56	24.97	16	16	47	27	4.8	65	168	6.58	118	226	4.46	1.55
0	1	0	0	0	0	0	0	0	0	0	0	0	2	2	0	2	2	2	0	37	31.22	43	18	48	27	4.9	84	179	5.55	155	226	3.46	1.68
0	1	0	0	1	0	1	1	0	1	0	0	0	2	1	0	1	2	2	0	53	22.84	35	24	49	21	5.6	74	142	6.08	151	190	4.25	1.29
1	0	0	0	1	1	1	0	0	0	0	0	1	2	2	0	2	2	2	0	38	25.59	31	28	40	40	3.8	55	164	6.35	130	218	4.1	1.71
0	0	0	0	1	1	0	1	0	0	0	0	0	2	2	1	2	2	2	1	15	17.75	9	17	44	43	3.2	37	168	15.86	113	436	13.92	1.27
0	0	0	0	1	1	1	1	1	1	1	0	0	2	2	0	2	2	1	0	52	24.72	44	36	48	24	6	73	190	4.89	126	171	2.9	1.44
0	1	0	1	1	1	0	1	1	0	0	0	0	2	2	0	2	2	2	1	42	27.76	223	60	48	35	5	64	166	7.48	135	310	5.22	1.33
0	1	1	1	1	0	0	1	0	0	0	0	0	2	2	0	2	2	2	0	63	24.02	11	14	41	29	7.2	89	115	6.89	160	253	3.27	2.21
0	1	1	1	1	1	0	0	0	0	0	0	0	2	2	0	2	2	2	1	41	25.88	41	23	47	33	5.9	102	171	5.34	133	290	3.68	1.15
0	0	0	0	1	0	0	0	0	1	0	0	0	2	2	0	2	2	2	1	62	21.5	16	19	45	39	4.5	59	170	6.13	140	260	3.38	2.31
0	1	0	0	1	1	0	1	0	1	0	0	0	2	2	0	2	2	2	1	70	22.49	23	14	41	37	3.3	67	141	9.04	135	235	7.23	1.08
0	1	0	0	1	0	0	1	0	0	0	0	0	2	2	0	2	2	2	0	75	18.52	10	18	46	24	7.5	72	263	5.93	145	218	4.92	0.62
0	1	0	0	1	1	1	1	1	0	0	0	0	2	2	0	2	2	2	0	38	24.38	25	20	50	36	3.2	76	171	5.28	133	251	2.94	1.76
0	1	1	0	1	0	0	1	1	0	0	0	0	2	2	0	2	2	2	0	54	29.41	22	13	38	26	6.1	85	116	5.1	153	214	3.05	1.6
0	0	0	0	0	0	0	0	0	0	0	0	0	2	2	0	2	2	2	1	74	19.92	11	14	49	28	4.4	57	160	5.36	131	155	4.19	0.84
0	0	0	0	1	0	0	1	0	1	0	0	0	2	2	0	2	2	2	0	54	30.06	50	36	46	28	5.9	44	206	6.99	143	212	5	1.19
0	0	0	0	0	0	0	0	0	0	0	0	0	2	2	0	2	2	1	0	34	18.73	10	15	48	26	2.5	61	145	6.88	127	326	4.23	2.08
0	1	1	1	0	1	0	0	0	0	0	0	0	2	2	0	2	2	2	1	45	25.25	37	18	52	24	6	86	117	9.83	147	246	5.26	3.74
0	1	0	0	0	1	0	1	0	0	0	0	0	2	2	0	2	2	2	0	57	21.08	22	16	46	26	4.5	74	137	7.48	161	318	5.18	1.52
0	1	0	0	1	0	1	0	0	0	0	0	0	2	2	0	2	2	2	0	66	22.39	28	27	43	25	8.5	92	128	6	129	191	3.43	1.85
0	1	1	0	1	0	0	1	0	0	0	0	0	2	2	0	2	2	2	1	69	21.3	11	15	45	30	3.9	87	148	5.2	151	202	3.74	0.98
0	1	1	1	1	1	0	0	0	0	0	0	0	2	2	0	2	2	2	1	57	17.91	16	17	46	26	5.7	76	182	6.49	141	204	4.81	1.28
0	1	0	0	1	0	0	1	0	0	0	0	0	2	1	0	2	2	2	0	62	21.26	24	18	47	20	6.3	75	125	10.39	151	218	8.08	1.58
0	1	1	1	0	1	0	1	0	0	0	0	0	2	2	0	2	2	2	0	66	25.14	18	18	52	30	8.2	93	133	9.72	147	139	6.27	2.77
0	1	0	0	0	1	0	0	0	0	0	0	0	2	2	0	2	2	1	1	62	23.37	17	19	54	21	6.4	75	173	4.3	152	89	2.43	1.41
0	0	0	0	1	1	0	1	0	0	0	0	0	2	2	0	2	2	2	0	67	24.44	11	17	44	38	4.4	55	144	5.64	122	126	3.51	1.66
0	0	0	0	1	0	0	1	0	0	0	0	0	2	2	0	2	2	2	1	82	22.07	10	17	47	37	5.1	65	173	4.2	128	135	2.42	1.48
0	1	0	0	1	0	0	1	0	1	0	0	0	2	2	0	2	2	2	1	68	22.07	29	25	50	26	3.9	63	154	5.21	131	213	4.04	0.68
0	1	0	0	1	1	0	0	0	0	0	0	0	2	1	0	1	2	2	0	14	25.65	11	15	42	36	4	69	152	14.73	144	432	11.17	2.5
0	1	0	0	0	1	0	1	1	1	0	0	0	2	2	0	2	2	2	1	50	24.91	41	26	50	27	5.7	104	130	6.67	159	173	4.75	1.57
0	1	0	0	1	1	0	1	0	0	0	0	0	2	2	1	2	2	2	1	74	49.59	13	21	42	30	4.6	123	186	5.52	118	264	3.85	1.08
0	1	1	1	1	1	1	1	0	0	0	0	0	2	1	0	2	2	1	0	46	22.04	9	12	53	27	4.7	87	141	3.57	127	184	2.43	0.9
0	0	0	0	1	1	1	1	0	0	0	0	0	2	2	0	2	2	2	0	40	27.56	22	23	45	41	2.9	43	177	6.23	140	365	4.65	1.28
0	0	0	0	1	1	0	0	0	0	0	0	0	2	1	0	1	2	2	1	46	22.46	28	29	46	30	3.5	70	178	4.69	138	150	2.83	1.32
0	0	0	0	1	0	0	0	0	0	0	0	0	2	2	0	2	2	2	1	71	20.41	10	16	44	30	5	49	159	4.22	113	206	2.11	1.71
0	1	0	0	1	1	0	1	1	0	0	0	0	2	2	0	2	2	2	0	26	22.49	17	19	54	24	5.2	72	138	6.43	154	286	3.58	2.49
0	1	0	0	1	0	0	1	0	0	1	1	1	2	2	0	2	2	2	0	29	26.58	32	25	50	34	3.7	72	193	6.54	125	479	3.95	2.16
0	1	1	1	1	1	1	1	1	0	0	0	1	2	2	0	2	2	1	1	70	23.51	5	11	35	37	3.9	72	153	6.22	106	252	3.22	1.92
0	0	0	1	0	0	0	0	0	0	0	0	0	2	2	0	2	2	2	0	44	24.91	24	27	40	28	4.6	66	169	5.69	135	271	3.58	1.48
0	1	0	0	1	0	0	1	0	0	0	0	0	2	2	1	2	2	1	1	49	20.2	20	19	32	33	5.4	87	139	6.32	144	184	4.85	0.96
0	1	0	0	0	0	0	0	0	1	0	0	0	2	2	1	2	2	2	0	53	24.22	24	18	50	26	6.7	95	172	10.38	155	256	7.91	1.6
0	0	0	0	0	0	0	0	0	0	0	0	0	2	2	0	2	2	2	0	47	28.04	16	18	44	33	5.4	65	172	5.86	128	251	3.36	2
0	0	0	0	1	1	0	1	0	0	0	0	0	2	2	0	2	2	2	1	74	22.58	12	17	48	30	7.1	87	164	8	122	346	3.69	3.35
0	0	0	0	1	1	0	0	0	0	0	0	0	2	2	0	2	2	2	0	56	21.64	24	24	48	27	5	67	168	5.95	136	142	3.59	1.98
0	1	0	0	0	0	0	0	0	0	0	0	0	2	2	0	2	2	2	0	58	24.8	14	18	46	30	4.8	91	139	5.8	150	187	3.89	1.32
1	1	1	1	1	1	0	0	0	0	0	1	0	2	2	0	2	2	2	1	51	17.99	13	17	44	24	3.5	74	131	6.91	125	178	3.83	2.44
0	1	1	1	1	0	0	0	0	0	0	0	0	2	2	0	2	2	2	0	52	26.06	21	20	47	31	3.1	60	146	5.77	143	210	3.73	1.27
0	1	1	0	1	1	0	1	0	0	0	0	0	2	2	0	2	2	2	0	54	20.76	11	10	46	27	7.1	83	134	9.39	156	278	6.54	2.57
0	1	0	0	1	1	0	1	0	1	0	0	0	2	2	0	2	2	2	0	58	27.14	53	29	46	31	6.9	99	151	6.28	162	130	3.56	2.13
0	0	0	0	1	1	0	1	0	1	1	0	0	2	2	0	2	2	2	0	82	26.71	17	18.72	44	34	5.7	71	179	6.48	109	214	4.16	1.72
0	0	0	0	0	1	0	1	0	0	0	0	0	2	2	0	2	2	2	1	33	17.57	14	15	45	29	3.2	47	156	3.46	132	121	2.58	0.63
0	1	1	1	1	1	0	1	0	1	0	0	0	1	1	0	1	2	2	1	74	22.23	19	20	41	29	4.6	69	158	5.08	141	182	3.2	1.44
0	1	1	1	1	1	0	1	1	1	0	0	0	2	2	0	2	2	2	1	60	17.56	11	19	39	36	3.6	94	371	8.38	137	364	5.09	2.03
0	1	0	0	1	0	0	1	0	1	0	0	0	2	1	0	1	2	2	0	54	23.66	16	17	50	29	4.4	60	158	9.55	179	174	7.74	1.36
1	1	0	0	1	1	1	0	0	0	1	0	1	2	2	2	2	2	2	1	71	27.44	28	21	48	32	9.1	94	198	6.5	131	225	3.71	1.73
0	1	1	1	0	1	0	1	1	1	0	0	0	2	2	0	2	2	2	1	71	24.98	20	24	44	35	5.1	83	158	6.42	107	268	3.77	1.4
0	0	0	0	0	1	0	1	0	1	0	0	0	2	2	1	2	2	2	1	67	28.54	11	14	42	30	5.8	78	192	5.73	95	282	3.38	1.71
0	1	1	1	0	1	0	1	0	1	0	0	0	2	2	0	2	2	2	1	51	24.54	39	29	44	34	6.1	66	154	7.9	156	290	5.74	1.47
0	1	0	0	1	1	0	0	0	0	0	0	0	2	2	0	2	2	2	1	47	25.83	16	14	48	28	3.5	89	157	6.01	132	268	3.91	1.55
0	0	0	0	1	1	0	1	0	0	0	0	0	2	2	0	2	2	2	1	31	26.35	25	10	47	32	2.7	52	122	7.51	125	371	4.51	2.12
0	1	0	0	1	1	0	1	0	0	0	0	0	2	2	0	2	2	2	1	66	23.88	23	21	45	30	3.6	70	181	8.7	144	231	6.1	1.89
0	1	0	0	1	0	1	0	0	0	0	0	0	2	1	0	2	2	2	0	49	23.42	21	23	48	31	5.7	74	146	5.2	135	285	3.2	1.5
0	1	1	1	1	1	0	1	0	1	0	0	0	2	2	0	2	2	2	0	58	21.55	17	17	44	35	5.7	68	200	7.35	144	316	4.53	2.32
0	0	0	0	1	0	0	1	0	0	0	0	0	2	2	0	2	2	1	1	46	21.69	7	15	50	28	4.3	45	118	6.51	120	257	4.97	1.09
0	0	0	0	0	1	0	0	0	1	0	0	0	2	2	2	2	2	2	1	61	22.72	13	15	45	28	6.1	74	196	6.09	144	210	3.24	2.24
0	1	1	1	1	1	0	0	0	0	0	0	0	2	2	0	2	2	2	1	68	21.08	11	18	46	27	4.6	72	185	6.7	135	230	4.17	1.88
0	0	0	0	1	1	0	1	0	0	0	0	0	2	1	0	2	2	2	1	57	23.11	36	25	43	33	6.2	53	142	7.56	121	269	5.07	1.78
0	1	1	1	1	1	0	1	1	1	0	0	0	2	2	0	2	2	2	1	69	25.95	50	27	45	30	5.2	71	159	6.46	122	193	4.49	1.44
0	1	1	1	1	0	1	0	0	0	0	0	0	2	2	0	2	2	2	1	51	19.59	13	14	49	29	5.3	70	167	7.64	140	195	5.92	1.28
0	1	0	0	1	1	0	1	0	1	1	0	0	2	2	0	2	2	2	0	74	25.2	15	18	48	45	6.6	91	222	6.47	127	236	3.99	1.9
0	1	1	1	1	0	1	1	0	0	0	0	0	2	2	0	2	2	2	0	51	27.06	64	23	51	19	4.5	68	148	6.78	144	203	4.17	2.06
0	1	1	1	1	1	1	1	0	0	0	0	0	2	2	0	2	2	2	0	63	19.72	37	35	45	26	5.8	79	169	10.47	146	393	7.78	1.75
0	0	0	0	0	0	1	0	0	0	0	0	1	2	2	0	2	2	2	1	46	19.77	11	20	52	25	2.2	60	152	4.35	132	314	2.73	1.33
0	1	0	0	1	1	0	1	0	0	0	0	1	2	1	0	1	1	2	0	48	27.34	48	22	40	35	5.1	92	171	8.42	152	281	6.79	1.15
0	1	1	1	1	1	0	1	1	0	1	0	0	2	2	0	2	2	2	1	70	21.22	34	27	39	32	10.3	102	151	4.99	112	77	3.59	1.01
0	0	0	0	1	0	0	1	0	0	0	0	0	2	2	0	2	2	2	0	45	26.17	15	13	45	30	5.7	59	169	6.78	144	304	4.42	1.6
0	1	1	1	1	1	0	1	0	0	0	0	0	2	2	1	2	2	2	1	43	21.77	13	11	45	25	4.9	70	168	7.27	133	240	4.53	1.79
0	1	1	1	1	1	0	1	1	1	0	0	1	2	2	1	2	2	2	1	61	24.61	20	20	45	29	7	88	166	8.33	142	297	4.73	2.98
0	1	1	1	1	0	0	0	0	0	0	0	0	1	2	2	2	2	2	0	54	19.49	19	18	50	24	5.5	70	164	4.2	133	219	2.69	1.13
0	0	0	0	1	1	0	1	0	1	0	0	1	2	2	0	2	2	2	1	64	29.3	34	26	42	34	6.3	69	222	9.2	126	314	6.03	2.5
0	1	1	1	1	1	0	1	0	1	0	0	0	2	2	0	2	2	2	1	59	20.57	28	36	42	46	6.6	89	155	6.95	148	215	4.8	1.56
0	1	0	0	1	1	0	1	0	0	0	0	0	2	2	2	2	2	2	0	19	19.03	12	16	47	30	2.9	76	270	7.03	142	392	4.59	1.53
0	1	1	1	1	0	0	1	0	0	0	0	0	2	2	0	2	2	2	1	59	22.09	25	25	43	31	6.9	92	218	5.49	150	186	3.72	1.38
0	1	1	1	1	1	0	1	0	0	0	0	0	2	2	0	2	2	2	1	43	23.67	47	99	46	29	6.6	96	177	5.35	138	203	3.72	0.99
0	1	1	1	1	1	0	1	0	0	0	0	0	2	2	1	2	2	2	1	49	29.73	42	24	55	30	3.1	81	161	6.94	161	206	5	1.43
0	0	0	0	1	0	0	0	0	0	0	0	0	2	2	0	2	2	2	1	54	23.06	21	18	46	31	2.4	61	170	5.15	129	296	4.04	0.78
0	1	1	0	1	0	0	1	0	0	0	0	0	2	2	0	2	2	2	1	55	23.55	12	17	45	26	5.2	96	137	5.11	138	185	3.09	1.65
0	0	0	0	1	1	0	0	0	0	0	0	0	2	2	1	2	2	2	1	15	16.9	16	21	48	18	2.3	47	147	13.07	133	440	9.06	3.08
0	0	0	0	1	0	0	0	0	1	0	0	0	2	1	1	1	1	2	0	65	26.67	11	11	37	38	4	54	168	4.48	128	245	2.88	1.38
0	1	1	0	1	0	1	1	0	0	0	0	0	2	2	0	2	2	2	0	51	23.12	32	24	43	29	5.6	70	213	9.79	142	226	5.82	3.14
0	1	0	0	1	0	0	1	0	0	0	0	0	2	2	0	2	2	2	0	64	22.31	72	26	47	27	6	64	162	9.7	156	181	8.04	1.37
0	1	1	1	1	1	0	0	0	1	0	0	0	2	2	0	2	2	2	1	60	23.05	15	17	45	28	6	100	189	8.53	132	316	4.9	2.28
0	1	0	0	1	1	1	0	0	0	0	0	0	2	1	0	1	2	2	1	68	20.2	11	20	49	22	6.6	65	193	5.96	150	142	3.48	1.49
0	0	0	0	1	0	0	1	0	0	0	0	0	2	2	0	2	2	2	1	58	22.64	10	15	51	30	4.7	71	188	5.77	129	252	3.29	1.96
0	1	1	1	1	0	0	1	0	0	0	0	0	2	2	0	2	2	2	0	62	23.78	19	17	41	38	5.1	121	120	5.9	143	159	4.18	1.21
0	1	0	0	0	1	0	1	1	0	0	0	0	2	2	0	2	2	2	1	46	21.61	15	21	45	30	5	79	149	5.17	140	242	3.16	1.59
0	1	1	1	0	1	1	0	0	1	0	0	0	2	2	0	2	2	0	0	56	28.53	16	25	47	27	3.7	66	183	11.08	153	347	6.34	3.47
0	1	1	1	0	0	1	0	0	1	0	0	0	2	0	0	0	1	1	1	66	22.84	25	73	43	32	4.6	84	238	6.89	141	163	4.6	1.51
0	1	1	1	1	1	1	1	0	1	0	0	0	1	1	0	1	1	2	0	52	25.31	20	17	47	35	4.6	74	152	7.09	148	263	3.56	2.78
0	1	1	1	1	1	0	0	1	0	0	0	0	2	2	0	2	2	2	1	53	19.83	13	15	43	28	7.4	89	416	6.4	125	262	4.42	1.41
0	1	0	0	0	0	0	0	0	0	0	0	0	2	2	0	2	2	2	1	47	25.26	27	21	49	27	3.7	86	178	7.34	157	178	6.28	0.76
0	0	0	0	1	0	0	1	1	0	0	0	0	2	2	0	2	2	2	1	84	27.11	11	16	45	38	5.9	70	187	7.17	124	227	4.32	2.12
0	1	1	1	1	0	0	0	0	1	0	1	0	2	2	0	2	2	2	1	48	20.66	52	33	42	32	4.3	69	134	6.6	147	166	4.35	1.71
0	1	1	0	1	1	0	0	0	0	0	0	0	2	2	0	2	2	2	1	51	24.98	66	24	49	23	4.2	65	199	10.39	160	334	7.6	2.14
0	0	0	0	1	1	0	1	0	1	0	0	0	2	1	0	1	2	2	0	64	27.53	12	17	44	28	3.7	65	174	7.13	131	255	4.43	1.98
0	0	0	0	1	1	0	1	1	0	0	0	0	2	2	2	2	2	2	0	54	21.48	20	19	44	35	4.5	53	130	6.55	137	266	4.59	1.5
0	1	1	1	1	1	0	1	0	0	0	0	0	2	2	0	2	2	2	1	42	19.2	39	36	49	34	4.4	74	181	7.09	143	292	4.44	2.15
0	0	0	0	0	1	0	0	0	0	0	0	0	2	1	0	1	2	2	1	25	22.03	10	19	55	23	2.7	46	143	4.23	124	148	2.24	1.61
0	0	0	0	1	1	0	0	0	0	0	0	0	2	1	0	1	2	2	1	31	20.03	7	11	50	29	3.9	53	131	5.32	130	216	3.72	1.11
0	1	1	1	1	0	0	1	0	0	0	0	0	2	2	0	2	2	2	0	57	20.37	16	19	49	26	3.8	64	165	4.94	135	176	3.44	1.05
0	1	1	1	1	0	0	0	0	1	0	0	0	2	2	0	2	2	2	1	63	22.02	8	16	52	27	5.9	91	172	7.7	130	141	5.79	1.78
0	1	0	0	0	0	0	0	0	0	0	0	0	2	2	0	2	2	2	1	42	25.18	26	17	45	25	5.8	89	137	7.47	152	247	5.09	1.93
0	0	0	0	1	1	0	1	0	0	0	0	0	2	2	0	2	2	2	0	43	21.79	16	20	44	34	3.5	49	164	5.62	117	210	4.11	1.02
0	1	0	0	1	1	0	1	0	0	0	0	0	2	1	0	1	2	2	0	20	22.38	37	24	58	24	6	73	214	5.98	156	258	3.02	2.09
0	1	1	1	1	1	0	1	0	0	0	0	0	2	2	0	2	2	2	0	67	21.26	16	21	41	38	5.7	78	140	7.92	142	191	5.46	1.79
0	0	0	0	1	1	0	1	0	0	0	0	0	2	2	0	2	2	2	1	58	24.84	15	15	52	26	6.7	73	164	6.54	138	171	3.76	2.13
0	0	0	0	0	1	0	1	0	1	0	0	0	2	2	0	2	2	2	1	75	25.39	21	23	45	26	6.7	85	248	7.04	141	185	3.42	3.02
0	0	0	0	0	1	0	0	0	0	0	0	0	2	2	0	2	2	2	0	58	20.43	13	24	48	27	3.8	57	153	7.48	139	190	3.63	3.12
0	0	0	0	0	0	0	0	0	0	0	0	0	2	1	0	1	2	2	0	44	23.44	12	18	50	26	2.4	51	133	6.67	136	157	5.24	1.14
0	1	0	0	1	0	1	1	1	1	0	0	0	2	2	0	2	2	2	1	33	26.51	16	15	51	33	5.3	81	127	6.59	163	259	4.04	2.04
0	1	1	0	0	1	0	1	0	0	0	0	0	2	2	0	2	2	2	1	44	25.68	70	37	45	28	3.8	91	146	5.68	155	237	3.04	1.93
0	0	0	0	0	0	0	0	0	1	0	0	0	2	2	0	2	2	2	0	71	23.71	17	17	45	28	5.4	58	176	6.4	138	179	4.13	1.55
0	1	0	0	1	0	0	0	0	0	0	0	0	2	2	0	2	2	2	1	50	29.02	22	19	48	31	3.9	88	170	7.11	154	128	4.08	2.28
0	1	0	1	0	1	0	1	0	1	0	0	0	2	2	0	2	2	2	0	41	27.78	43	23	48	31	3.9	73	200	5.93	153	204	3.89	1.54
1	0	0	0	1	1	0	1	0	0	0	0	0	2	2	0	2	2	2	1	44	20.55	10	13	41	40	5.1	58	175	7.93	124	395	5.23	0.57
0	1	1	1	0	0	0	0	0	1	0	0	0	2	2	0	2	2	2	0	63	25.76	17	19	47	29	5.3	88	163	7.14	161	195	4.54	1.81
0	1	1	1	1	1	0	1	1	0	0	0	0	2	2	0	2	2	2	1	61	21.85	46	16	46	27	3.5	87	146	17.72	139	216	11.63	5.05
0	1	0	0	1	0	0	0	0	0	0	0	0	2	2	0	2	2	2	1	68	24.17	24	16	44	30	3.1	77	174	7.8	142	202	5.78	1.46
0	1	0	0	1	1	0	1	0	0	0	0	0	2	2	0	2	2	2	1	35	29.35	25	17	52	32	5	58	123	8.8	150	379	5.3	2.52
0	1	1	1	1	0	0	1	0	1	1	0	0	2	2	0	2	2	2	1	68	25.95	115	79	49	28	4.9	88	198	4.61	135	80	2.52	1.62
0	1	1	1	1	1	0	1	1	1	0	0	0	2	2	1	2	2	2	0	41	30.1	34	20	49	26	6.6	88	156	5.08	135	152	3.13	1.61
0	1	1	0	1	0	0	1	1	0	0	0	0	2	2	0	2	2	2	1	43	21.01	23	17	41	33	4	70	157	4.44	131	227	2.87	1.26
0	1	1	0	1	1	0	1	0	0	0	1	0	2	2	1	2	2	2	1	46	18.83	11	17	46	31	5.9	104	162	7.03	166	231	4.45	1.85
0	0	1	1	1	1	0	1	0	0	0	0	0	2	2	0	2	2	2	1	31	19.57	15	12	50	22	2.8	48	115	9.98	132	379	8.1	1.17
0	0	0	0	1	1	0	1	0	0	0	0	0	2	1	0	1	2	2	1	28	21.69	6	17	46	32	3	51	217	7	126	266	4.48	1.84
0	1	0	0	0	0	0	0	0	0	0	0	0	2	2	0	2	2	2	0	36	25.26	45	20	49	24	5.5	88	166	9.91	144	264	7.22	2.01
0	1	0	0	1	0	1	1	1	1	1	0	0	2	2	0	2	2	2	0	68	24.01	27	19	46	28	9.2	79	154	6.72	158	235	4.18	1.9
0	1	0	0	1	1	0	0	0	0	0	0	0	2	2	0	2	2	2	0	13	15.43	11	19	46	33	7.4	51	154	5.11	94	332	3.79	0.99
0	1	1	1	1	0	1	1	0	0	0	0	0	2	2	0	2	2	2	1	59	24.22	13	14	47	21	4.5	76	138	5.28	151	205	3.49	1.18
0	1	1	1	1	0	1	0	0	0	0	0	0	2	1	0	1	2	2	0	45	20.28	41	17	43	24	4.5	82	104	8.27	167	232	4.38	3.09
0	0	0	0	1	0	0	0	0	1	0	0	0	2	1	0	1	2	2	0	55	21.93	17	18	50	29	5.7	77	151	4.62	131	258	2.37	1.47
0	1	0	0	1	1	0	1	0	0	0	0	0	2	2	0	2	2	2	1	31	23.74	35	19	50	31	4.2	82	162	5.88	153	211	4.1	1.3
0	1	1	1	0	1	0	0	0	0	0	0	0	2	2	0	2	2	2	1	50	27.64	75	29	52	25	5	63	187	6.09	137	89	3.66	1.83
0	1	0	0	1	1	1	1	0	0	0	1	0	2	2	0	2	2	2	1	31	17.36	11	14	48	24	2.9	81	186	4.98	122	181	3.17	1.28
0	1	0	0	1	0	0	1	1	1	0	0	0	2	2	0	2	2	2	1	67	23.99	14	15	46	26	5.9	76	138	5.91	152	175	3.5	1.93
0	1	1	0	1	0	0	1	0	1	0	0	0	2	2	1	2	2	2	1	64	22.77	22	18	50	29	4.7	92	166	6.51	133	180	3.54	2.18
0	1	1	1	1	0	0	0	0	0	0	0	0	2	2	0	2	2	2	1	63	22.77	27	24	48	27	5	80	163	6.46	146	198	3.03	2.55
1	1	1	1	1	1	1	0	0	0	0	0	0	0	1	0	0	2	2	1	66	22.23	33	17	43	34	4.8	74	405	12.47	158	277	8.55	2.74
0	0	0	0	0	0	0	0	0	0	0	1	1	2	1	0	1	2	2	1	41	18	17	21	45	28	5.3	53	138	5.15	120	259	3.44	1.32
0	1	0	0	1	1	0	1	0	0	0	0	0	2	2	0	2	2	2	1	56	27.99	30	21	52	29	6.7	78	183	5.73	155	197	3.54	1.744
0	1	0	0	1	1	0	0	0	0	0	0	0	2	1	0	1	2	2	1	44	27.34	61	40	47	32	5	83	174	6.86	152	322	4.22	1.51
0	1	1	1	0	1	0	1	0	1	0	0	0	2	2	0	2	2	2	1	60	31.35	22	17	47	23	7	101	222	6.25	163	235	3.83	1.79
0	1	1	0	1	1	0	1	0	0	0	0	0	2	2	1	2	2	2	0	40	26.53	56	33	49	26	5.3	71	270	7.41	148	300	5.07	1.65
0	1	1	0	1	1	0	1	0	1	1	0	0	2	2	0	2	2	2	1	38	24.46	23	22	47	25	5.2	70	198	5.61	149	173	3.84	1.32
0	0	0	0	0	1	0	0	0	0	0	0	0	2	2	0	2	2	2	1	53	24.61	20	24	50	34	4.9	99	238	4.11	129	187	2.34	1.44
0	1	0	0	1	1	1	1	0	0	0	0	0	2	2	0	2	2	2	0	46	25.06	45	26	47	37	5.2	76	133	5.24	150	227	2.79	1.66
0	1	0	0	0	0	0	0	0	0	0	0	0	2	1	1	1	2	2	0	46	27.85	29	19	51	24	7.2	85	135	7.37	162	237	4.85	2.1
0	1	0	0	1	1	1	1	0	0	0	0	0	2	1	1	2	2	2	0	46	21.3	35	29	46	26	7.4	111	151	6.84	149	238	4.84	1.39
0	0	0	0	1	1	0	0	0	0	0	0	0	2	2	0	2	2	2	0	32	20.8	19	17	44	31	5.1	55	195	7.46	143	217	5.15	1.68
0	0	0	0	0	1	1	1	0	0	0	0	0	2	2	0	2	2	2	1	39	21.56	39	27	50	36	5.4	62	183	3.35	127	217	1.9	1.29
0	1	1	1	0	1	0	1	0	1	0	0	0	2	2	0	2	2	2	1	55	27.73	16	16	44	28	5.1	78	135	7.86	157	207	5.12	2.07
0	1	0	0	1	0	0	0	0	0	0	1	0	2	2	0	2	2	2	1	34	21.45	21	22	56	26	5.2	82	154	6.87	139	177	4.96	1.51
0	1	0	0	1	0	0	0	0	1	0	0	0	2	2	0	2	2	2	1	68	28.09	11	13	49	37	4.6	80	178	4.33	146	170	2.32	1.59
0	1	0	0	1	1	0	0	0	0	0	0	0	2	2	0	2	2	2	1	26	22.84	35	17	48	33	6.1	78	139	6.09	163	279	4.41	1.23
0	1	0	0	1	0	0	0	1	0	0	0	0	2	2	0	2	2	2	1	60	19.84	26	21	38	35	4	106	131	7.19	144	223	3.86	2.88
0	0	0	0	0	1	0	1	0	0	0	0	0	2	2	1	2	2	2	0	68	25.71	7	13	45	28	4.4	56	172	4.13	129	184	1.95	1.65
0	1	1	1	1	1	0	1	0	0	0	0	0	2	2	0	2	2	2	1	43	24.49	199	167	51	38	5	59	218	6.55	158	165	3.48	2.12
0	1	1	1	1	1	0	1	0	1	0	0	0	2	2	0	2	2	2	1	40	34.37	53	20	47	35	5.6	105	164	7.43	170	212	4.42	2.15
0	1	1	1	0	0	1	0	0	1	0	0	1	2	2	0	2	2	2	1	63	20.72	17	15	47	22	4.3	76	176	7.78	160	249	4.39	2.41
0	0	0	0	0	0	1	0	0	0	0	0	0	2	2	0	2	2	2	1	61	26.71	15	21	52	30	5.9	65	182	5.74	129	182	3.35	1.6
0	1	1	0	0	0	0	0	0	0	0	0	0	2	2	0	2	2	1	0	39	22.46	37	23	52	32	4.1	88	189	8.42	151	198	6.74	1
0	1	1	1	1	1	0	1	0	1	0	0	0	2	2	0	2	2	2	0	55	27.04	34	24	45	26	5.3	86	173	9.22	157	244	5.68	2.39
0	1	1	1	1	0	1	1	1	1	0	0	0	2	2	0	2	2	2	1	51	20.48	10	15	46	23	3.6	76	125	7.45	138	307	4.92	1.73
0	1	0	0	1	0	0	1	0	0	0	0	0	2	2	0	2	2	2	0	67	22.86	15	17	47	22	6	72	156	6.25	150	293	4.43	1.11
0	1	0	0	1	1	0	0	0	0	0	0	0	2	2	0	2	2	2	0	73	22.15	10	12	46	24	3.5	78	98	7.81	136	196	4.8	2.3
0	0	0	0	0	1	0	0	0	1	0	0	0	2	2	0	2	2	2	1	41	20.2	10	16	49	26	5.6	69	170	6.9	138	249	4.44	1.83
0	1	1	1	1	1	0	0	0	1	0	0	0	2	2	1	2	2	2	0	36	45.76	53	35	46	30	4	49	146	8.47	152	224	5.92	1.76
0	1	1	0	1	1	0	1	0	0	0	0	0	2	2	0	2	2	2	1	53	22.84	11	14	42	30	6.7	97	140	6.22	158	215	3.65	1.94
0	0	0	0	0	0	0	0	1	0	0	0	0	2	2	0	2	2	2	1	31	22.58	9	12	48	27	6.3	48	149	10.09	133	243	7.9	1.79
0	0	0	0	0	1	1	0	0	0	0	0	0	2	2	0	2	2	2	1	30	21.56	5	15	50	30	2.9	46	116	8.42	129	224	5.67	2.36
0	1	1	1	1	0	0	1	0	1	0	0	1	2	2	0	2	2	2	1	59	20.96	24	17	49	33	3.6	70	161	10.2	147	236	6.89	2.58
0	0	0	0	0	1	0	1	0	0	0	0	0	2	2	0	2	2	2	1	56	23.83	10	16	51	27	3.7	65	215	9.01	152	284	7.16	1.1
0	1	1	0	0	1	0	1	0	0	0	0	0	1	1	0	1	1	2	1	47	22.68	23	23	44	28	6.1	87	230	10.3	154	294	6.04	3.27
0	1	1	0	0	1	0	0	0	0	0	0	0	1	2	0	2	2	2	0	45	23.59	16	17	49	26	5.3	83	157	10.52	156	203	6.53	2.76
0	1	0	0	1	0	0	1	0	1	0	0	0	2	2	0	2	2	2	1	56	25.39	37	20	50	30	6.4	84	154	7.05	150	297	4.28	2.04
0	1	1	1	0	1	0	0	0	0	0	0	0	1	2	0	2	1	2	0	28	29.39	75	33	51	27	3.3	96	242	6.35	152	221	3.92	1.81
0	1	0	0	1	0	0	1	0	0	0	0	0	2	2	0	2	2	2	1	89	20.66	14	16	46	26	5.6	88	183	6.72	153	246	4.47	1.19
0	1	0	0	0	1	0	1	0	0	0	0	0	1	1	0	1	2	2	0	45	23.38	22	17	50	26	6.3	91	137	7.26	163	146	5.03	1.63
0	1	1	1	1	1	0	1	1	0	0	0	0	2	2	0	2	2	2	0	52	23.51	34	21	47	23	5.6	66	182	7.13	152	306	5.03	1.77
0	1	1	1	1	1	0	1	1	0	0	0	0	2	2	0	2	2	2	0	52	23.51	22	17	48	28	5.5	69	159	7.13	152	306	5.03	1.77
1	0	0	0	1	1	1	0	0	0	0	0	0	2	2	1	2	2	0	0	28	18.03	19	24	49	27	4.1	52	305	6.03	139	221	3.29	2.17
0	1	1	1	1	1	0	1	0	0	0	0	0	2	2	0	2	2	1	1	38	26.2	94	44	50	29	4.1	68	195	8.14	152	214	4.6	2.54
0	1	1	1	1	1	0	1	0	0	0	0	0	2	2	0	2	2	2	0	60	20.81	28	22	41	33	7	80	206	5.21	150	241	2.63	1.57
0	0	0	0	1	0	0	1	0	0	0	0	0	2	2	0	2	2	1	0	45	23.31	15	22	44	28	5.1	54	127	6.2	134	206	3.32	2.29
1	0	0	0	1	1	0	0	0	0	1	0	1	2	0	0	0	0	2	1	58	24.98	39	28	45	24	4.4	49	259	3.72	130	223	1.89	1.54
0	1	1	0	1	1	0	1	0	1	0	0	0	2	1	1	1	2	2	1	51	25.95	30	17	45	33	5.7	79	152	8.68	161	273	5.83	2.19
0	1	0	0	1	1	0	1	1	1	0	0	0	2	2	0	2	2	2	1	40	27.16	37	23	40	38	6.6	101	140	8.7	166	239	6.28	2.07
0	1	1	0	1	1	1	1	0	0	0	0	0	2	2	0	2	2	2	1	48	28.52	41	26	50	31	3.8	83	161	6.25	163	287	3.52	2.07
0	1	0	0	0	0	0	0	0	0	0	0	0	2	2	0	2	2	2	0	56	22.2	15	19	49	24	6.7	78	130	5.84	150	210	3.34	2
0	1	0	0	1	1	0	1	0	0	1	0	0	2	2	0	2	2	2	1	58	26.53	19	19	41	33	3.7	62	154	8	151	190	4.44	2.76
0	0	0	0	0	0	0	0	0	0	0	0	1	2	2	0	2	2	2	0	46	23.15	11	13	48	25	4.7	64	138	4.68	111	197	2.78	1.5
0	1	1	0	1	0	0	1	0	1	0	0	0	2	2	0	2	2	2	0	60	24.49	15	24	47	29	2.4	75	157	4.91	145	253	2.74	1.55
0	0	0	0	1	0	0	0	0	0	0	0	0	2	2	0	2	2	2	0	43	27.64	26	19	44	43	4.6	62	192	7.77	123	242	5.46	1.82
0	0	0	0	1	1	0	1	0	0	0	0	1	2	2	0	2	2	2	0	25	20.57	11	19	42	27	2.6	54	215	7.19	141	321	4.63	1.67
0	1	0	0	1	1	0	0	0	0	0	0	0	1	2	2	2	2	2	1	59	25.71	40	27	44	24	6.3	81	181	8.12	147	249	4.66	2.76
0	1	1	0	1	1	1	1	0	0	0	0	0	2	2	0	2	2	1	1	66	21.3	14	15	43	30	4.3	70	135	7.79	142	246	4.48	2.58
0	1	1	0	0	0	0	0	0	1	0	0	0	2	2	0	2	1	2	0	67	25.66	15	14	47	32	5.1	97	141	6.445	147	248	3.91	2.12
0	1	0	1	1	1	0	0	0	1	1	0	0	2	2	0	2	2	2	1	55	30.74	26	16	46	31	7.5	74	130	6.07	131	189	3.84	1.68
0	0	0	0	1	0	0	1	0	0	0	0	0	2	2	0	2	2	2	1	35	24.22	17	11	37	32	3.9	51	148	4.14	134	296	2.86	0.88
1	0	0	0	1	1	0	1	0	0	0	0	0	2	2	1	2	2	2	1	37	35.34	43	31	43	30	4.7	47	314	4.68	137	244	2.61	1.54
0	0	0	0	1	0	0	1	0	0	0	0	0	2	2	0	2	2	2	1	43	16.8	5	16	47	29	3.9	69	126	6.12	131	242	4.39	1.24
1	1	0	1	1	1	0	1	0	0	0	0	0	1	2	0	2	2	2	1	51	27.78	49	27	51	24	5.5	80	169	6.56	148	198	4.15	1.79
1	1	0	0	1	1	0	0	0	0	0	0	0	2	0	0	0	1	2	1	56	26.26	34	34	50	27	9.6	70	160	5.12	132	175	2.96	1.87
0	1	1	1	1	0	0	1	0	0	0	0	0	2	2	0	2	2	2	1	45	28.08	57	31	40	42	5.6	73	162	4.84	154	236	2.65	1.61
0	1	1	1	0	0	0	0	0	0	0	0	0	2	1	0	0	2	2	1	70	17.96	16	18	46	26	7.1	70	167	4.45	126	140	2.9	1.13
0	1	0	0	1	0	0	1	0	1	1	0	0	2	2	0	2	2	2	0	46	29.19	46	19	45	39	5.6	74	134	6.97	152	283	3.32	3.11
0	1	1	0	1	0	0	1	0	0	1	0	0	2	2	0	2	2	2	0	74	21.46	20	21	47	29	6.9	106	163	5.17	132	134	3.5	1.3
0	1	1	1	1	1	0	1	0	0	0	0	0	2	2	0	2	2	2	0	69	24.21	21	21	49	26	7	90	151	8.56	141	275	5.49	2.31
0	1	1	1	1	1	0	1	0	0	0	0	0	2	2	0	2	2	2	1	36	20.31	16	15	49	24	4.6	73	148	6.03	154	247	3.57	1.89
1	1	0	0	1	1	0	0	0	0	0	0	0	2	2	0	2	2	2	1	43	26.45	22	16	50	27	5.8	84	206	9.39	148	260	7.01	1.4
0	1	0	0	1	1	0	0	0	0	0	0	0	2	2	0	2	2	2	1	54	22.86	16	15	51	30	8.1	83	118	6.33	145	414	4.02	1.92
0	1	1	1	1	0	0	1	0	0	0	0	0	2	2	0	2	2	2	1	66	28.34	10	13	39	32	4.9	65	130	5.46	144	152	3.57	1.36
0	0	0	1	1	0	0	1	0	0	0	0	0	2	2	1	2	2	2	0	45	23.11	9	15	50	31	2.3	45	129	6.62	132	232	4.6	1.56
0	1	1	0	0	1	1	1	0	0	0	0	0	2	2	1	2	2	2	1	55	25.91	35	29	45	37	3.6	78	214	9.76	142	268	5.09	3.81
0	1	1	1	1	0	0	1	0	1	0	0	0	2	2	1	2	2	2	0	54	26.49	35	29	45	37	3.6	78	214	9.76	142	268	5.09	3.81
0	1	0	0	1	1	0	0	0	1	1	0	0	2	2	0	2	2	2	1	41	34.19	44	26	45	29	5.7	74	158	9.04	143	186	6.11	1.85
0	1	1	0	1	0	1	1	0	0	0	0	0	2	2	0	2	2	2	1	62	19.59	29	20	48	25	3.4	62	150	7.4	162	200	5.84	0.88
0	0	0	0	1	1	0	1	0	0	0	0	0	2	2	0	2	2	2	0	32	20.83	7	15	47	28	3.6	53	137	6.44	138	256	4.66	1.25
0	0	0	0	0	0	0	0	0	1	0	0	0	2	2	1	2	2	2	1	66	17.58	11	17	54	19	3.6	43	173	5.04	132	170	3.37	1.31
0	1	1	0	1	1	0	1	0	0	0	0	0	2	2	0	2	2	2	1	34	17.87	13	16	40	43	5.2	76	255	6.02	136	322	4.4	1.09
1	0	0	0	1	1	1	0	0	0	0	0	0	2	2	1	2	2	2	1	51	17.97	31	38	48	26	3.5	52	239	9.05	139	231	5.21	2.72
0	1	0	0	0	1	0	0	0	0	0	0	0	2	2	0	2	2	2	1	64	24.73	12	14	48	26	3.9	89	136	5.53	160	203	4.17	1
1	1	1	1	1	1	0	0	0	0	0	0	0	2	2	0	2	2	2	1	44	24.1	37	33	42	32	2.2	74	260	14.58	136	369	10.89	2.2
0	0	0	0	0	1	1	0	0	0	0	0	0	2	2	2	2	2	2	1	61	30.12	24	21	49	28	5.4	69	213	4.64	141	155	2.44	1.77
0	1	1	0	1	1	0	0	0	0	0	0	0	2	2	0	2	2	0	1	55	25.25	10	17	49	29	5.5	87	128	7.05	133	209	5.66	1.02
0	1	0	0	0	0	0	0	0	1	0	0	0	2	2	0	2	2	2	1	52	55.58	33	21	51	23	5.1	62	110	10.31	160	188	7.67	1.85
0	1	0	0	1	0	1	1	0	1	0	0	0	2	2	0	2	2	1	0	47	24.98	24	28	54	23	3.4	68	180	6.26	118	221	3.88	1.94
0	0	0	0	1	1	0	0	0	0	0	0	0	2	2	0	2	2	2	1	37	24.65	23	20	47	30	3.6	48	144	6.74	131	145	4.34	1.84
0	0	0	1	1	1	0	1	0	0	0	0	0	2	1	1	1	2	2	1	51	26.56	9	16	37	42	4.5	54	139	5.93	115	232	3.74	1.63
0	1	1	1	1	1	1	1	0	1	0	0	0	2	2	0	2	2	2	1	68	23.01	64	47	38	30	4.9	66	135	6.29	124	191	3	2.68
0	1	1	0	1	1	0	1	0	1	0	0	0	2	2	0	2	2	1	1	52	24.51	14	16	36	35	4	67	148	7.46	149	280	4.12	2.47
0	1	0	0	1	1	0	1	0	1	0	0	0	2	2	0	2	2	2	1	58	27.36	17	17	46	36	5.1	77	198	10.09	149	242	7.51	1.91
0	1	1	1	1	1	0	1	0	0	0	0	0	2	2	0	2	2	2	1	39	26.03	23	21	50	25	3.9	74	201	8.77	139	231	6.39	1.76
0	1	0	0	1	0	0	0	0	1	0	0	0	2	2	0	2	2	2	1	48	28.37	17	16	51	29	4.1	93	163	7.42	171	233	5	1.78
0	1	0	1	0	0	0	0	0	1	0	0	0	2	0	0	0	1	2	0	54	25.71	17	18	49	26	6.3	72	145	7.08	156	129	4.22	2.12
0	1	1	1	1	1	0	1	0	0	0	0	0	2	2	0	2	2	2	1	45	18.67	27	19	49	25	4	71	160	7.35	153	149	5.06	1.49
0	1	0	0	1	0	0	1	0	0	0	0	0	2	2	1	2	2	2	1	65	23.12	27	19	49	25	4	71	160	7.35	153	149	5.06	1.49
0	1	1	0	0	0	0	0	0	1	0	0	0	2	2	0	2	2	2	1	71	23.78	16	16	44	31	7.7	80	133	5.6	145	150	3.53	1.67
0	1	1	1	1	1	0	1	0	0	0	0	0	2	2	0	2	2	2	1	68	24.32	48	30	38	40	4.8	100	172	8.8	141	284	5.44	2.35
0	0	0	0	1	0	0	1	0	0	0	0	0	2	2	0	2	2	2	1	35	19.43	6	12	48	25	1.7	51	140	7.39	136	265	5.03	1.71
0	1	0	0	1	0	0	0	0	0	0	0	0	2	2	0	2	2	2	1	15	22.18	20	20	39	41	3.3	95	173	10.28	141	342	6.21	3.09
0	1	1	1	0	1	0	1	0	1	0	0	0	2	2	0	2	2	2	1	71	27.44	85	33	42	40	5.8	96	250	12.45	142	331	8.1	3.19
0	1	1	0	1	0	0	1	0	0	0	0	0	2	1	1	2	2	2	1	41	21.3	26	21	50	27	2.8	73	161	5.04	155	265	3.21	1.19
0	1	0	0	1	0	0	1	0	0	0	0	0	2	2	0	2	2	2	1	30	19.53	5	12	51	30	3.1	89	145	6.3	135	236	5.01	0.87
0	1	0	0	1	0	0	1	0	0	0	0	0	2	2	0	2	2	2	0	67	18.71	11	16	46	28	5.2	82	122	5.35	154	302	3.79	1.16
0	1	0	0	1	1	0	1	0	0	0	0	0	2	2	0	2	2	2	1	50	23.67	12	17	51	27	4.5	87	190	7.95	143	316	5.68	1.33
0	1	1	1	0	0	0	0	0	0	1	0	0	2	0	0	1	2	0	0	69	19.1	12	14	46	22	6.2	81	126	6.74	123	163	4.6	1.55
0	1	0	0	1	1	1	0	0	0	0	0	0	2	2	0	2	2	2	0	28	22.4	12	14	47	27	5.8	103	122	8.96	147	151	5.32	2.93
0	1	1	1	0	0	1	0	0	0	0	0	0	2	2	0	2	2	2	1	67	22.94	27	21	50	29	5.9	75	160	5.95	150	201	3.42	1.9
0	1	0	0	1	1	0	1	0	1	0	0	0	2	2	0	2	2	2	1	58	29.7	21	18	44	25	5.5	72	168	5.23	157	159	3.69	1.14
0	1	1	0	1	0	0	1	1	1	0	0	0	2	2	0	2	2	2	1	59	25.35	27	23	47	23	5.3	71	329	8.16	151	190	6.7	1.06
0	0	0	0	1	1	0	1	0	0	0	0	0	2	2	0	2	2	2	0	56	24.14	8	19	45	34	3.5	64	190	5.68	126	268	4.03	1.19
0	1	1	1	1	0	0	1	0	0	0	0	0	2	2	0	2	2	2	1	23	24.49	118	40	48	27	3.5	70	168	6.84	164	267	4.44	1.76
0	0	1	0	1	0	0	1	1	0	0	0	0	2	2	0	2	2	2	1	45	25.28	8	10	41	32	3.9	59	151	3.07	98	311	1.81	0.88
1	1	1	1	1	1	0	0	0	0	0	0	0	2	2	0	2	2	2	1	63	27.23	8	21	44	27	9.6	124	228	6.05	108	133	3.57	1.68
0	1	1	1	1	1	0	1	0	0	0	0	0	2	2	0	2	2	2	0	60	20.64	16	16	50	18	9.2	108	171	7.04	157	232	4.53	1.78
0	0	0	0	0	0	0	0	0	0	0	0	0	2	1	0	2	2	2	1	38	24.34	26	16	41	33	6.7	82	156	7.17	141	315	5.1	1.65
0	1	1	0	1	0	0	1	1	1	1	0	0	2	2	1	2	2	2	1	75	23.81	17	20	45	18	4.3	111	148	7	142	165	4.79	1.55
0	0	0	0	1	1	0	1	0	1	0	0	0	2	2	0	2	2	2	1	71	17.07	11	16	35	41	3.6	62	174	6.77	135	235	4.77	0.34
0	1	0	0	1	0	0	1	0	1	0	0	0	2	2	0	2	2	2	0	61	30.45	36	23	44	20	9.2	96	183	7.96	149	235	4.83	1.78
0	1	0	0	1	1	0	0	0	0	0	0	0	2	2	0	2	2	2	1	65	19.03	15	22	46	33	4	63	312	5.8	141	189	4.19	1.15
0	1	0	0	1	1	0	1	0	0	0	0	0	2	1	1	2	2	2	1	22	20.83	18	21	52	27	3.5	62	160	7.92	140	285	6.27	0.98
0	1	1	1	1	0	0	0	0	0	0	0	0	2	2	2	2	2	2	1	46	22.59	20	16	48	32	5.1	76	158	6.34	148	304	4.11	1.69
0	1	1	1	1	1	0	1	0	0	0	0	0	2	2	0	2	2	2	1	55	17.92	19	19	45	37	5.5	76	130	8.74	146	297	6.53	1.41
0	0	0	0	0	0	0	0	0	0	0	0	0	2	2	1	2	2	2	0	70	22.6	22	23	50	22	5.9	45	142	5.82	146	161	4	1.42
0	1	0	0	1	1	1	1	0	0	0	0	0	2	2	0	2	2	2	1	56	22.68	47	17	47	30	5.7	75	160	5.83	159	204	3.85	1.35
0	1	1	1	1	1	0	0	0	0	0	0	0	2	2	0	2	2	2	1	71	22.46	16	20	45	26	5.8	84	158	5.83	140	185	3.75	1.31
0	1	0	0	1	0	0	0	1	0	0	0	0	2	2	0	2	2	2	0	41	30.83	21	15	50	18	6.7	91	159	4.53	146	216	2.64	1.29
0	1	1	0	1	1	0	1	0	1	0	0	0	2	2	0	2	2	1	1	57	19.84	8	16	48	33	5	87	129	8.84	144	192	6.49	1.38
0	0	0	0	1	0	0	1	0	0	0	0	0	2	1	0	2	2	2	1	39	19.6	16	15	49	30	4.3	55	131	6.88	134	280	4.17	2.09
0	1	1	1	1	0	0	1	0	1	1	0	0	2	2	0	2	2	2	1	65	26.57	14	11	48	31	4.1	65	145	8.25	145	380	5.7	1.93
0	1	0	0	0	1	0	0	0	0	0	0	0	2	2	0	2	1	2	1	60	25.1	24	20	51	20	6.1	81	161	5.57	153	202	2.68	2.27
0	1	1	0	1	1	1	0	0	1	0	0	0	2	2	0	2	2	2	1	57	27.64	30	19	40	33	6.8	114	117	6.07	128	315	3.74	1.65
0	0	0	0	0	0	0	0	0	0	0	0	0	2	2	0	2	2	2	1	51	29.59	23	17	46	32	7.7	65	171	5.54	133	125	3.24	1.72
0	1	1	0	0	0	0	0	0	1	0	0	0	2	2	1	2	2	2	0	73	33.13	47	34	47	30	8.3	80	187	8.01	145	167	4.03	2.86
0	1	0	0	0	0	0	0	0	0	0	0	0	2	2	0	2	2	2	0	44	25.71	27	18	49	21	5.2	73	156	5.23	146	217	3.63	1.23
1	1	1	1	1	0	0	1	0	0	1	0	0	2	2	0	2	2	2	1	58	24.44	25	19	50	28	4.1	73	178	8.95	150	304	5.37	2.78
0	1	1	0	0	1	0	1	0	0	0	0	0	2	2	0	2	2	2	1	73	20.31	17	15	47	19	6.3	97	142	7.6	162	174	5.1	1.6
0	1	0	0	1	0	0	1	1	0	0	0	0	2	1	0	1	2	2	1	20	21.53	13	15	57	23	3.1	86	153	7.09	159	327	3.41	3.03
0	1	0	0	1	1	0	1	0	0	0	0	0	2	1	0	1	2	2	1	40	25.71	12	10	48	34	9.4	100	128	12.24	129	276	8.72	2.33
0	1	0	0	1	1	1	0	1	0	0	0	0	2	2	0	2	2	2	0	54	20.55	20	17	45	28	7.6	87	178	7.1	141	213	5.2	1.4
0	1	1	0	1	1	0	1	0	0	0	0	0	2	2	0	2	2	2	0	51	26.4	9	17	50	21	4	86	156	7.09	141	241	5.18	1.31
0	0	0	0	1	1	0	1	1	0	1	0	0	2	2	0	2	2	2	0	60	26.67	20	18	43	34	5.4	58	147	6.61	144	250	4.3	1.77
0	1	0	0	0	1	0	1	1	0	0	0	0	2	2	0	2	2	2	1	39	25.65	19	18	48	26	4.5	79	174	5.07	137	166	3.62	0.98
0	0	0	0	0	0	0	0	0	0	0	0	0	1	2	0	2	2	2	1	38	20.08	10	14	48	28	3.1	53	125	7.58	132	205	5.5	1.38
1	1	1	0	1	1	0	1	0	0	0	0	0	2	2	0	2	2	2	1	51	26.72	31	25	43	31	5.1	89	391	7.93	148	213	5.59	1.55
0	1	1	1	0	1	1	1	0	1	0	0	0	2	2	2	2	2	0	0	58	28.08	32	24	50	31	3.4	80	143	5.96	156	167	3.69	1.73
0	1	1	1	0	1	0	1	0	0	0	0	0	2	1	0	1	2	2	1	51	21.28	24	16	52	23	4.7	96	160	4.74	141	227	2.7	1.68
1	1	1	1	1	1	0	1	0	0	0	0	0	2	2	0	2	2	2	1	32	21.97	59	29	50	25	5.2	87	179	2.14	146	159	1.24	0.76
0	1	1	1	1	1	0	1	0	0	0	0	0	2	2	0	2	2	2	1	39	16.57	10	18	48	29	5.8	83	155	4.57	143	234	3.46	0.78
0	1	0	0	1	0	1	0	1	0	0	0	0	2	2	0	2	2	2	0	55	22.8	15	20	49	29	4	78	193	7.1	142	312	6.43	1.33
0	1	1	0	1	1	0	1	0	0	0	0	0	2	1	1	1	2	2	1	55	26.63	16	14	44	38	4	74	139	6.08	143	307	4.07	1.39
0	1	1	1	0	1	0	1	0	0	0	0	0	2	2	0	2	2	1	0	75	23.05	20	16	40	30	8.7	92	169	8.39	158	184	5.52	2.14
0	1	1	0	1	1	1	0	0	1	1	0	0	2	2	1	2	2	2	1	54	22.68	39	19	41	44	5.8	65	185	8.04	109	254	5.26	1.59
0	1	0	0	1	1	0	0	0	0	0	0	0	2	2	0	2	2	2	1	45	26.83	15	13	43	35	4.7	88	205	7.86	145	341	5.1	1.87
0	1	1	1	1	1	0	1	0	0	0	0	0	2	2	0	2	2	2	0	49	21.3	17	15	52	19	3.8	87	130	7.4	165	204	4.65	2
0	1	1	0	1	1	0	0	0	0	0	0	0	2	2	0	2	2	2	1	35	28.41	41	18	45	33	6.7	86	113	8.38	145	220	5.76	1.75
0	0	0	0	1	1	0	0	0	0	0	0	0	2	2	0	2	2	2	1	53	23.44	19	16	45	27	6	51	228	5.91	118	209	3.69	1.76
0	1	1	1	1	1	0	1	0	0	0	0	0	2	1	0	2	2	2	1	49	22.22	23	20	41	28	3.8	79	121	6.79	141	248	4.53	1.57
0	0	0	0	1	1	0	1	0	1	0	0	0	2	2	0	2	2	2	1	56	20.2	19	14	44	32	5	41	143	6.59	137	284	4.16	1.92
0	0	0	0	1	0	0	0	1	0	0	0	0	2	2	0	2	2	1	1	70	22.94	31	32	39	30	6.8	53	162	6.04	110	164	4.41	1.02
0	0	0	0	1	0	0	1	0	0	0	0	0	2	2	0	2	2	2	0	54	21.22	8	15	45	24	4.1	51	134	4.11	128	151	2.56	1.19
0	0	0	0	1	1	0	1	0	0	0	0	0	2	2	0	2	2	2	1	33	17.72	17	18	50	25	4.2	50	183	3.49	128	95	2	1.09
0	1	1	1	0	1	0	0	0	0	0	0	0	2	2	0	2	2	2	1	57	24.22	11	17	50	27	5	75	157	7.62	155	230	5.56	1.44
0	1	1	1	1	1	0	1	0	1	0	0	0	2	2	1	2	2	2	1	66	25.34	28	25	47	35	5.6	87	174	7.38	131	335	4.06	2.32
0	1	1	0	1	1	0	1	0	0	0	0	0	2	2	0	2	2	2	1	38	23.89	39	21	49	34	6	94	145	9.57	151	289	6.38	2.25
0	1	1	1	0	1	0	0	0	1	0	0	0	2	2	0	2	2	1	1	69	25.1	22	18	41	37	3.9	70	132	8.1	155	183	4.22	3.08
0	0	0	0	0	1	0	0	0	1	0	0	0	2	2	0	2	2	2	1	40	28.84	25	20	47	32	2.8	62	160	10.25	136	318	6.99	2.11
0	1	0	1	1	1	0	0	0	0	0	0	0	2	2	0	2	2	2	0	50	24.49	48	22	54	28	4.8	96	166	6.76	146	142	3.97	2
0	1	1	1	1	1	0	1	0	0	0	0	0	2	2	0	2	2	2	1	70	26.57	16	21	47	25	3.8	66	148	7.9	149	172	5.8	1.4
0	1	1	0	0	0	0	0	0	1	0	0	0	2	2	0	2	2	1	1	56	22.03	40	29	53	25	5.6	83	152	7.88	147	174	5.36	1.88
0	1	1	1	1	1	0	1	0	1	0	0	0	2	2	0	2	2	2	0	57	24.22	15	13	47	30	3.7	64	86	8.17	156	274	5.63	1.85
0	1	1	1	1	1	0	1	1	0	0	0	0	2	2	0	2	2	1	1	54	26.12	71	41	44	34	4.3	74	140	7.26	152	184	4.97	1.67
0	0	1	0	1	1	1	1	0	0	0	0	0	2	2	0	2	2	2	0	49	19.72	21	21	45	26	4.5	60	144	3.26	139	118	1.67	1.25
0	1	1	0	1	0	0	1	1	0	0	0	0	2	2	0	2	2	2	1	46	20.2	10	16	47	28	5.9	69	151	8.3	147	261	5.9	1.8
0	1	0	0	1	0	0	1	0	0	0	0	0	2	0	0	0	2	2	0	33	26.57	43	23	44	30	4.6	68	176	10.46	137	474	6.54	2.65
0	1	0	0	1	1	0	0	1	0	0	0	0	2	2	0	2	2	2	1	42	24.28	17	15	45	33	4.5	83	179	6.57	149	215	3.73	2.18
0	0	0	0	1	1	1	0	0	0	0	0	0	2	2	0	2	2	2	1	46	21.33	13	21	40	37	4.9	66	535	5.5	130	244	3.01	1.91
0	1	1	0	1	1	1	1	1	1	1	0	0	2	2	0	2	2	2	1	68	21.51	11	15	46	38	3.4	55	114	8.97	153	232	6.09	2.2
0	1	0	0	1	1	0	1	0	1	0	0	0	2	2	0	2	2	2	1	26	35.26	166	71	45	35	4.2	83	208	9.05	154	307	5.56	2.53
0	1	1	1	1	1	0	1	1	0	0	0	0	2	2	0	2	2	2	1	62	24.14	25	14	44	37	6.9	85	121	5.12	144	223	3.75	0.74
0	0	0	0	1	1	0	1	1	0	0	0	0	2	2	0	2	2	2	1	66	20.87	15	27	46	31	4.8	71	200	4.76	122	183	3.02	1.38
0	1	0	0	1	1	0	1	0	1	0	0	0	2	2	0	2	2	2	1	70	28.41	7	15	40	32	7.6	93	155	5.01	134	233	3.15	1.24
0	1	1	1	1	0	1	1	0	1	0	0	0	2	2	1	2	2	2	1	63	33.41	65	34	50	28	5.3	60	163	5.84	158	148	3.77	1.54
0	0	0	0	1	0	0	0	0	1	0	0	0	2	2	0	2	2	2	1	59	23.23	21	18	51	31	6	68	178	5.97	117	78	4.73	1.05
0	0	0	0	0	0	0	0	0	1	0	0	0	2	2	0	2	2	2	1	61	20.96	14	18	52	29	4.4	58	171	6.17	121	258	3.74	2.07
0	1	0	0	1	1	1	0	0	0	0	0	0	2	2	0	2	2	2	1	55	24.22	26	19	49	28	5.7	78	135	7.67	159	238	4.54	2.49
0	1	1	1	1	0	0	1	0	1	0	0	0	1	1	1	1	2	2	0	40	24.57	30	21	53	22	8.3	71	185	5.36	148	232	2.49	2.43
0	1	1	1	0	0	0	1	0	0	0	0	0	2	2	0	2	2	2	1	53	23.84	30	25	47	32	6.5	81	183	5.83	142	219	3.19	2.13
0	1	0	0	0	1	0	0	0	0	0	0	0	2	2	0	2	2	2	1	57	22.49	15	16	45	31	5.8	79	159	5.16	133	171	2.45	1.92
0	1	0	0	1	0	1	1	1	0	0	0	0	2	2	0	2	2	2	1	59	25.18	20	14	46	35	5.5	79	147	8.34	145	214	6.07	1.15
0	1	1	0	1	0	0	1	0	0	0	0	0	2	2	0	2	2	2	0	52	23.05	81	33	47	18	6.3	71	171	6.26	151	308	2.51	2.99
0	1	0	0	1	0	0	0	0	1	0	0	0	2	2	0	2	2	2	1	50	26.99	22	22	47	33	5.7	78	199	6.87	151	190	4.44	1.92
0	1	1	1	0	1	0	1	0	1	0	0	1	2	2	0	2	2	2	0	60	29.39	36	25	50	24	5.4	79	172	5.36	158	174	3.17	1.8
0	1	0	1	1	1	0	1	0	0	0	0	0	1	2	1	2	2	2	0	45	21.67	29	24	56	24	2.9	68	160	5.88	159	254	4.38	0.86
0	1	0	0	1	1	0	1	1	0	0	0	0	2	2	0	2	2	2	1	39	24.24	14	22	50	30	4	79	191	5.35	160	200	3.71	1.07
0	1	1	1	0	1	0	1	0	1	0	0	0	2	2	2	2	2	2	1	57	26.99	35	25	52	22	5.2	92	150	6.32	144	221	3.36	2.12
0	0	0	0	1	1	0	1	0	1	0	0	0	2	2	1	2	2	2	1	75	25.97	12	15	42	42	6.4	64	156	6.98	123	227	3.55	2.79
0	1	0	0	0	1	1	1	0	0	0	0	0	2	2	0	2	2	2	1	49	22.04	14	18	49	28	3.9	88	142	4.55	144	153	2.77	1.16
0	1	0	0	1	1	0	1	1	0	0	0	0	2	1	0	2	2	2	1	45	21.56	8	14	47	19	5.7	86	129	6.96	157	294	5.34	1.11
0	1	0	0	1	0	0	1	0	1	0	0	0	2	1	0	2	2	2	1	64	25.43	32	21	50	34	4.1	75	184	7.21	189	215	5.17	1.5
0	1	0	1	1	1	0	1	1	0	0	0	0	2	2	0	2	2	2	0	42	24.21	24	17	51	24	4.6	68	118	6.04	142	298	4.59	1
0	1	0	0	0	0	0	0	1	0	0	0	0	2	2	0	2	2	2	1	37	21.85	10	13	49	24	4.3	73	155	3.96	155	178	2.66	0.92
0	0	0	0	1	1	0	1	0	0	0	0	0	2	0	0	2	2	2	1	41	26.17	13	17	41	27	6.3	48	154	6.65	120	219	4.6	1.36
0	1	1	0	1	1	0	1	0	1	0	0	0	2	2	1	2	2	2	1	68	25.35	11	18	48	25	6.2	91	162	5.76	123	187	4.11	1.2
0	1	1	0	1	1	0	1	0	0	0	0	0	2	2	0	2	2	2	1	45	28.33	24	23	46	27	5	80	288	6.66	148	304	4.24	1.51
0	1	1	1	0	1	0	0	0	0	0	0	0	2	2	0	2	2	2	0	49	28.73	26	18	40	35	5.3	89	164	10.09	154	217	7.76	1.6
0	0	0	0	1	0	0	0	0	0	0	0	0	2	1	0	2	2	2	0	33	21.41	8	13	50	30	2.7	58	133	7.61	140	203	5.96	1.33
0	1	1	0	1	1	0	1	0	0	0	0	0	2	2	0	2	2	2	1	52	22.86	21	19	40	38	7.9	70	466	7.89	143	245	5.49	1.7
1	1	0	0	1	1	0	0	0	0	0	0	0	2	2	0	2	2	2	1	54	22.96	13	14	46	32	4.8	78	205	5.6	140	194	4.27	0.9
0	0	0	0	1	1	0	1	0	0	0	0	0	2	0	0	0	2	2	0	48	22.75	16	19	45	29	4.7	63	165	7	130	260	5.35	1.05
1	1	0	0	1	1	0	0	0	0	0	0	0	2	0	0	0	2	2	1	30	23.03	15	20	54	28	5.1	65	256	3.81	149	198	1.33	2.34
0	1	0	0	0	1	0	1	0	0	0	0	0	2	1	0	2	2	2	1	45	23.49	38	25	48	28	5.5	86	179	7.55	163	164	4.94	1.73
0	1	1	0	1	1	0	1	0	1	0	0	0	2	1	0	2	2	2	1	57	22.86	5	11	41	48	4.4	100	164	9.41	122	319	6.31	2.18
0	1	1	0	0	1	0	1	0	0	0	0	0	2	1	0	2	2	2	0	59	22.48	40	27	54	25	4.5	77	157	7.1	158	279	4.55	1.74
0	0	0	0	0	1	0	1	1	0	0	0	0	2	2	0	2	2	2	0	26	19.36	10	16	48	34	3.4	64	144	3.81	117	194	1.78	1.73
0	1	1	1	1	1	0	0	0	0	0	0	0	2	2	0	2	2	2	1	53	21.51	10	15	42	27	7.4	68	157	8.1	144	246	4.8	2.6
0	0	0	0	1	1	0	1	0	0	0	0	0	2	2	0	2	2	2	1	57	34.13	74	47	41	32	6.7	53	190	8.42	141	173	6.22	1.71
0	1	1	0	1	1	0	1	0	0	1	0	0	2	2	0	2	2	2	0	54	25.54	14	15	46	25	4.5	71	126	6.32	136	174	4.43	1.14
0	0	0	0	1	1	0	1	0	0	0	0	0	1	0	0	0	1	1	1	47	21.3	20	15	53	29	5.5	81	155	5.75	136	191	3.29	1.95
0	1	1	1	1	0	0	1	1	1	0	0	0	2	1	0	2	2	2	1	58	23.45	14	13	49	30	7.3	108	165	5.74	157	209	3.56	1.4
0	1	1	0	1	0	0	0	0	0	0	0	0	2	2	0	2	2	2	1	37	26.73	42	15	49	22	3	78	158	7.31	166	246	4.5	1.97
0	0	0	0	1	1	0	1	0	0	0	0	0	2	2	0	2	2	2	1	55	18.2	21	21	43	28	5.7	78	209	5.21	137	298	2.7	1.72
0	0	0	0	1	1	0	1	0	0	0	0	0	2	2	0	2	2	2	0	70	27.34	11	17	47	31	5.3	80	194	5.59	136	221	3.36	1.59
0	1	1	1	1	1	0	1	0	1	0	0	0	2	2	0	2	2	2	0	56	24.68	24	22	40	38	5.6	82	222	7.18	141	196	4.72	1.71
0	0	0	0	1	0	1	1	0	0	0	0	0	2	2	0	2	2	2	0	51	20.7	16	29	48	26	4.3	81	220	5.75	135	215	3.23	1.73
0	0	0	0	1	1	0	0	0	0	0	0	0	2	2	0	2	2	2	1	37	31.64	18	14	49	30	2.2	65	179	6.38	145	392	4.29	1.55
0	1	1	1	1	1	0	0	1	0	0	0	0	2	2	0	2	2	2	1	50	24.54	33	19	53	33	4.3	82	172	6.3	156	337	4.29	1.55
0	0	0	0	1	1	0	1	0	0	0	0	0	2	2	0	2	2	2	1	29	21.48	285	374	48	31	3.7	49	204	6.43	124	213	4.96	1.02
0	1	1	1	1	1	0	1	0	0	0	0	0	2	2	0	2	2	2	1	61	28.57	24	25	50	19	4.8	91	232	7.16	148	261	4.31	2.29
0	1	1	1	0	1	0	1	0	0	1	0	0	1	2	0	2	2	2	1	59	28.2	28	20	40	32	4.1	75	150	8.22	155	273	5.69	1.94
0	0	0	0	1	1	0	0	0	0	0	0	0	2	1	0	2	2	2	1	39	23.08	26	21	45	26	3.7	71	148	5.01	130	207	2.74	1.63
0	1	1	1	0	1	0	1	0	0	0	0	0	2	1	0	2	2	2	1	64	19.96	26	21	45	26	3.7	71	148	5.01	130	207	2.74	1.63
0	1	0	0	1	1	0	1	0	0	0	0	0	2	2	0	2	2	2	1	64	23.88	19	15	50	23	7.4	88	151	6.24	154	240	3.45	2.3
0	1	1	1	1	1	0	1	0	0	0	0	0	2	2	1	2	2	2	1	53	27.74	27	21	46	48	4	69	175	6.97	147	235	4.04	2.08
0	1	0	0	1	0	1	1	0	0	0	0	0	2	2	0	2	2	2	1	56	21.45	30	18	46	26	10.8	70	137	7.14	137	247	4.1	2.54
0	1	0	0	0	1	0	1	0	0	0	0	0	2	2	0	2	2	2	0	52	24.68	24	21	48	26	6.2	77	136	6.68	152	205	4.1	1.9
1	1	0	0	0	1	0	1	0	0	0	0	0	2	1	1	1	2	2	1	43	24.21	10	12	45	25	5.6	77	169	6.81	140	230	4.72	1.59
0	1	0	0	1	1	0	1	0	1	0	0	0	2	2	0	2	2	2	1	47	24.62	20	19	49	34	7.5	87	224	6.54	153	222	3.97	1.85
0	0	0	0	1	0	0	1	0	0	0	0	0	2	2	0	2	2	2	0	52	22.49	15	18	43	29	5.2	62	153	4.88	153	238	2.59	1.92
0	1	0	0	1	0	1	1	0	0	0	0	0	1	1	2	2	2	2	1	51	24.8	19	15	42	25	4.7	76	144	12.08	160	114	10.79	1.13
0	1	0	0	1	1	0	1	0	0	1	0	0	2	2	2	2	2	2	0	43	18.38	6	11	40	37	5.2	105	381	5.86	115	136	4.2	1.24
0	1	1	0	1	0	0	1	1	0	0	0	0	2	0	0	0	1	2	0	39	23.81	22	19	51	25	3.8	102	145	6.85	162	176	3.94	2.35
0	0	0	0	1	1	0	1	1	0	0	1	0	2	2	0	2	2	2	0	32	24.09	20	18	44	34	4.4	67	123	7.96	126	320	5.01	2.45
0	0	0	0	1	1	0	1	0	0	0	0	0	2	2	0	2	2	2	1	36	26.29	18	16	47	39	5.9	60	146	8.06	109	258	3.87	3.23
1	1	1	1	1	1	0	1	0	0	0	0	0	2	2	0	2	2	2	1	40	20.9	20	21	50	26	4.5	64	213	9.19	139	324	6.58	1.92
0	0	0	0	1	0	0	1	0	0	0	0	0	2	2	0	2	2	2	1	59	20.55	12	17	50	24	4.3	51	122	3.77	125	237	2.2	1.2
0	1	1	0	1	1	0	1	0	1	1	0	0	2	2	0	2	2	2	1	51	18.78	12	15	49	26	3.3	61	153	6.88	142	244	4.72	1.38
0	0	0	0	1	1	0	1	0	0	0	0	0	2	2	1	2	2	2	0	35	20.81	14	18	49	36	5.1	52	210	6.36	117	197	4.27	1.69
0	1	1	1	1	0	0	0	0	0	0	0	0	2	2	0	2	2	1	1	62	27.64	35	29	47	36	4.9	79	163	8.4	164	217	5.99	1.52
1	1	1	0	1	1	1	0	0	1	0	0	0	2	2	0	2	2	2	1	61	27.94	17	17	44	33	5	77	197	6.21	139	274	3.56	1.96
0	1	0	0	1	1	0	1	0	0	0	0	0	2	2	0	2	2	2	0	40	20.9	10	17	41	32	7.2	71	160	9.51	130	291	6.39	2.32
0	1	0	0	0	0	0	0	0	0	0	0	0	2	2	0	2	2	2	1	65	28.09	19	15	46	32	4.9	74	110	8.01	150	310	5.24	2.18
0	1	1	0	1	0	0	1	1	0	0	0	0	2	2	0	2	2	2	1	54	19.03	15	19	41	25	6	61	142	4.26	132	223	2.78	1.01
0	1	1	1	0	1	0	1	0	0	0	0	0	2	2	0	2	2	2	1	40	30.56	79	39	46	23	3.3	79	194	6.95	141	99	3.84	1.83
0	0	0	0	1	0	1	0	0	0	0	0	0	1	2	0	2	2	2	1	77	24.44	18	17	40	37	5.9	58	143	5.03	131	265	2.73	1.76
0	0	0	0	1	1	0	1	1	0	0	0	0	2	2	0	2	2	2	1	43	19.53	10	19	45	39	3.1	47	196	4.65	126	202	2.54	1.46
0	1	0	0	1	1	0	1	0	1	0	0	0	2	2	0	2	2	2	1	36	27.68	50	24	47	32	7.2	77	126	6.34	144	281	4.53	1.31
0	1	0	0	1	1	0	1	0	0	0	0	0	2	0	0	0	0	2	1	43	18.34	14	16	41	29	4.4	48	243	7.95	138	296	5.31	1.44
0	1	1	1	1	0	0	1	0	0	0	0	0	2	2	0	2	2	2	0	42	23.15	26	18	45	27	5.9	92	157	7.78	157	202	4.26	2.36
0	0	0	0	1	0	0	1	0	1	0	0	0	2	1	0	2	2	2	1	49	30.33	31	23	45	39	4.6	58	149	9.92	133	296	6.6	2.41
0	1	1	1	1	1	0	1	0	0	1	0	0	2	1	0	1	1	2	1	76	16.9	10	14	37	35	4.7	67	138	7.89	107	254	4.82	2.06
0	1	0	0	1	0	0	1	0	1	1	0	0	2	2	0	2	2	2	1	44	35.81	86	44	48	29	5.9	77	200	9.06	153	316	5.13	3.44
0	1	1	1	1	1	0	1	0	1	0	0	0	2	2	0	2	2	2	1	60	28.38	19	16	39	30	4.9	80	132	7.77	143	281	5.07	1.45
1	1	1	0	1	1	0	1	0	0	0	0	0	2	2	1	2	2	2	1	45	22.53	31	19	48	29	6.9	79	152	5.87	156	210	4.2	1.28
0	0	0	0	1	0	0	1	0	0	1	0	0	2	2	0	2	2	2	1	72	21.5	12	13	46	34	4.8	58	175	7.2	129	148	4.76	2
0	0	0	0	1	1	0	1	1	0	0	0	0	2	2	2	2	2	2	0	37	21.09	15	15	55	28	3.1	41	130	7.03	133	240	4.86	1.57
0	1	1	1	1	1	1	0	0	0	0	0	0	2	2	0	2	2	2	1	63	21.12	28	29	43	36	7	73	252	5.46	122	90	3.82	1.06
0	1	1	1	1	1	0	1	1	0	0	0	0	2	2	0	2	2	1	1	70	23.18	30	24	37	30	4.8	91	164	5.04	149	167	2.84	1.58
0	1	1	0	0	1	0	0	0	0	0	0	0	2	2	0	2	2	2	0	67	20.69	39	32	46	24	5.6	66	168	6.25	156	262	3.1	2.53
0	1	0	0	1	0	0	1	0	1	1	0	0	2	2	0	2	2	2	0	58	35.66	44	36	48	30	6.2	70	250	3.99	148	162	2.19	0.89
0	0	0	0	1	1	0	1	0	0	0	0	0	2	2	0	2	2	2	0	57	25.08	11	14	41	35	6.6	55	170	6.95	113	268	5.04	1.41
0	1	1	1	0	1	0	1	0	1	0	0	0	2	2	0	2	2	2	1	63	28.72	45	29	44	30	6.1	80	182	4.24	153	156	3.07	0.86
0	0	0	0	1	0	0	1	0	0	0	0	0	2	2	0	2	2	2	1	32	15.63	11	10	41	20	5.6	44	115	6.65	120	221	4.24	1.96
0	1	1	1	1	1	0	1	0	1	0	0	0	2	2	2	2	2	2	1	49	22.48	23	16	47	26	5.2	64	122	8.24	151	352	4.97	2.28
0	1	0	0	1	1	0	1	1	0	0	0	0	2	2	0	2	2	2	0	39	25.35	58	32	45	28	4	72	203	4.77	130	195	3.89	0.32
0	1	0	0	1	1	0	1	0	1	0	0	0	2	1	0	2	2	2	1	58	25.66	10	14	45	33	5.9	84	138	6.57	156	169	3.37	2.57
0	1	0	1	0	0	1	0	0	0	0	0	0	2	2	0	2	2	2	1	54	21.11	16	17	47	25	4.9	86	144	4.82	150	219	3.38	1.12
0	1	0	0	1	0	0	1	0	1	0	0	0	2	2	1	2	1	2	0	41	25.1	79	37	53	23	4.9	91	186	6.73	167	183	3.59	2.49
0	0	0	0	1	0	0	1	0	1	0	0	0	2	2	0	2	2	1	1	58	23.01	9	17	50	36	4.3	62	191	5.7	134	187	3.62	1.68
0	1	0	0	1	1	0	0	0	0	0	0	0	2	2	0	2	2	2	1	41	25.39	25	25	55	27	3.2	73	205	7.03	140	219	4.62	1.85
0	0	0	0	0	0	0	0	0	1	0	0	0	2	1	0	2	2	2	1	72	21.78	19	22	50	25	4.5	57	200	4.69	134	202	2.44	1.84
0	1	1	1	0	1	0	1	0	0	0	0	0	2	2	0	2	2	2	1	64	20.76	20	19	47	27	4.6	91	184	9.36	137	424	6.93	1.31
0	1	0	0	1	1	0	1	0	0	0	0	0	2	2	2	2	2	2	1	53	21.38	15	14	37	35	2.8	70	138	6.85	152	165	5.08	1.27
0	0	0	0	1	1	0	1	1	1	0	0	0	2	1	1	2	2	2	1	39	26.95	14	17	45	34	3.6	59	163	7.99	93	511	6.11	1.48
0	1	0	0	1	1	0	1	0	0	0	0	0	2	2	0	2	2	2	0	38	24.8	43	31	47	22	5.4	96	157	8.65	150	265	5.75	2.35
1	1	1	0	1	1	0	0	0	1	1	0	0	2	2	0	2	2	2	1	53	25.95	13	14	36	34	6.2	137	223	10.41	146	344	7.88	1.7
0	1	1	1	1	1	0	1	0	0	0	0	0	2	2	2	2	2	2	1	63	23.42	21	19	41	32	3.9	78	152	9.75	159	204	6.92	2.02
1	0	0	0	1	0	0	0	0	0	0	0	0	2	2	0	2	2	2	0	17	39.64	16	14	56	16	4.6	42	235	9.89	117	491	6.94	2.12
0	1	0	1	0	1	0	1	0	0	0	0	0	1	1	0	1	2	2	1	58	26.18	27	25	44	32	5.4	107	136	7.47	154	210	4.56	2.14
0	1	1	1	1	1	0	1	1	0	0	0	1	2	2	0	2	2	2	1	47	24.28	16	15	53	23	5.4	90	132	4.58	138	198	2.18	1.79
0	0	0	0	1	1	0	0	0	0	0	0	0	2	2	0	2	2	2	0	52	22.83	9	19	43	36	5.4	57	205	9.19	133	317	6.33	2
0	1	0	0	1	1	0	1	0	1	0	0	0	2	2	0	2	2	2	1	71	25.91	27	23	47	26	3.7	56	230	6.95	149	197	4.64	1.78
0	1	0	0	1	0	0	0	1	1	1	0	0	2	2	0	2	2	2	1	79	23.99	15	20	43	29	5.5	85	180	6.24	135	216	4.12	1.48
0	1	1	1	1	1	0	1	0	0	1	0	0	2	2	0	2	2	2	1	59	22.48	12	11	43	20	4.3	59	139	5.84	141	305	3.82	1.29
1	0	0	0	1	0	1	1	0	0	0	0	0	2	2	0	2	2	2	0	36	21.23	10	20	49	23	4.9	70	160	4	129	229	1.97	1.48
0	1	1	1	1	1	0	0	0	0	0	1	0	2	0	0	2	2	2	1	59	17.8	33	39	44	33	6.5	89	138	5.43	133	130	3.02	1.7
0	1	1	1	1	0	0	0	1	0	0	1	0	2	1	0	2	2	2	1	51	23.18	12	11	50	31	4.5	74	165	9.32	151	226	5.36	3.06
0	0	0	0	1	1	0	1	0	1	0	0	0	2	2	0	2	2	2	1	54	24.22	15	26	36	40	6.1	60	195	8.36	117	203	6.4	1.31
0	1	1	1	1	1	0	0	0	0	0	0	0	2	1	0	2	2	2	1	54	20.7	20	20	41	28	6	87	149	9.65	134	165	6.84	1.98
0	1	1	0	1	1	0	1	1	1	0	0	0	2	2	0	2	2	0	1	58	23.94	21	16	46	28	4.7	91	141	9.57	158	174	7.49	1.45
0	1	1	0	1	1	0	1	0	0	0	0	0	2	2	0	2	2	2	1	54	26.18	27	15	48	32	3.3	62	144	7.53	151	325	5.69	1.12
0	1	1	1	1	1	0	0	0	1	0	0	0	2	2	0	2	2	2	1	63	22.28	17	13	43	30	7.1	80	150	5.37	137	359	3.32	1
0	1	0	0	0	0	0	0	0	1	0	0	0	1	2	0	2	2	2	0	71	24.49	18	17	47	29	6.3	101	159	6.29	127	134	3.63	1.99
0	1	0	0	1	1	0	1	0	1	1	0	1	2	2	0	2	1	2	0	64	24.61	12	14	49	24	5.3	88	130	4.9	129	316	3.7	0.7
0	1	1	1	1	1	0	1	0	1	0	0	0	2	1	1	2	2	2	0	57	28.58	15	18	45	33	6.9	96	161	8.94	137	238	5.4	2.64
0	1	1	1	0	0	0	0	0	0	0	0	0	2	2	0	2	2	2	0	52	23.66	13	17	48	27	4.7	84	157	5.18	134	124	3.09	1.45
0	0	0	0	1	1	0	1	1	0	0	0	0	2	2	1	2	2	2	1	36	21.23	11	12	48	29	4.9	61	156	5.3	134	143	3.99	0.98
1	0	0	0	1	1	0	0	0	0	0	0	0	2	2	0	2	2	2	1	37	23.44	14	19	50	38	2.8	57	150	6.13	125	355	4.48	1.15
1	0	0	0	1	1	0	0	0	0	0	0	0	2	2	0	2	2	2	1	65	22.66	17	24	38	39	7.7	66	205	4.28	114	159	2.66	1.2
0	0	0	0	0	1	0	0	0	0	0	0	0	2	2	1	2	2	2	1	42	22.42	12	18	51	29	6.2	67	132	5.74	122	361	3.46	1.65
0	1	0	0	1	0	0	1	0	0	0	0	0	2	2	0	2	2	2	0	47	25.91	20	14	46	33	3.7	83	163	10.24	148	261	6.71	2.53
0	0	0	0	1	1	0	1	0	0	0	0	0	2	2	0	2	2	2	0	57	23.61	21	21	54	26	5.2	49	169	6.25	130	236	3.38	2.08
0	1	1	1	0	0	0	0	0	1	0	0	0	2	2	0	2	1	2	1	68	21.36	7	15	41	27	4.3	67	184	5.89	136	289	3.53	1.68
0	0	0	0	1	1	0	1	0	0	0	0	0	2	1	0	1	2	2	0	54	25.1	33	22	55	26	5.5	54	148	6.5	134	240	4.1	1.9
0	1	0	0	1	1	0	1	0	0	0	0	0	2	2	0	2	2	2	1	49	24.39	16	18	49	30	6.1	97	161	4.89	153	219	3.46	1.04
1	1	1	1	1	1	0	1	0	0	1	0	0	2	2	1	2	2	2	1	49	29.41	37	23	47	24	6.2	61	176	7.12	155	237	4.95	1.53
0	1	0	0	1	1	0	0	0	1	0	0	0	2	2	0	2	2	2	1	75	23.88	33	24	41	22	5.6	70	213	8.31	145	236	5.89	1.5
0	1	1	1	1	0	0	1	0	0	0	0	0	2	2	0	2	2	2	0	31	23.81	29	22	49	24	4.3	71	113	3.96	133	211	2.03	1.51
1	1	0	1	1	1	0	0	0	0	0	0	0	2	2	0	2	2	2	1	53	21.14	9	13	41	37	2.4	71	320	7.98	139	424	5.9	1.23
0	1	0	0	0	0	0	0	1	0	0	0	0	2	2	0	2	2	2	1	33	24.22	26	25	56	23	4.1	75	203	11.29	156	131	10.16	0.64
0	1	0	0	1	1	0	1	0	0	0	0	0	2	2	1	2	2	2	1	29	23.77	10	14	47	30	5	78	157	8.4	136	283	6.63	1.27
0	1	0	0	1	1	0	0	0	0	0	0	0	2	2	0	2	2	2	1	31	26.15	15	14	47	35	4.4	70	148	8.93	136	391	5.17	2.95
0	1	1	1	0	1	0	0	0	0	0	0	0	2	2	1	2	2	2	1	50	27.74	18	17	44	33	5.6	107	113	8.49	132	174	6.35	1.53
1	0	0	0	1	1	1	0	0	0	0	0	0	2	2	0	2	2	2	1	48	20.7	27	37	45	22	4.6	53	670	6.32	112	316	4.69	1.13
0	1	1	1	1	1	0	0	0	0	0	0	0	2	2	0	2	2	2	1	58	24	36	27	47	33	7.2	81	174	6.4	136	82	4.84	0.98
0	1	1	1	0	1	0	1	0	0	0	0	0	2	2	0	2	2	2	1	60	26.57	20	23	49	32	5.6	78	152	5.5	144	183	3.98	1.08
0	1	1	1	1	0	0	0	0	0	0	0	0	2	1	0	1	2	2	1	57	21.63	34	21	51	24	3.6	86	152	4.37	143	188	2.99	0.97
0	1	1	0	1	1	0	1	0	0	0	0	0	2	2	0	2	2	2	1	64	23.71	14	26	40	25	4.2	83	193	6.67	110	268	4.13	1.73
0	0	0	0	1	0	0	1	0	0	0	0	0	2	2	0	2	2	2	1	38	20.96	7	19	48	29	4.2	80	167	9.17	129	360	6.4	2.05
0	1	1	1	1	1	0	0	0	1	0	0	0	2	2	0	2	2	2	0	56	23.05	59	23	36	36	5	58	117	5.75	121	289	3.19	1.83
0	1	0	0	1	0	0	1	1	1	0	0	0	2	2	0	2	2	1	1	50	21.46	22	20	49	25	5.1	73	199	6.9	161	252	5.58	0.78
1	1	1	0	0	0	0	1	0	0	0	0	0	2	2	0	2	2	2	1	48	29.02	19	17	46	23	7.1	95	223	7.57	149	178	5.25	1.6
0	1	0	0	1	1	0	1	1	0	0	0	0	2	2	0	2	2	2	1	35	22.72	26	13	51	40	3.8	77	187	5.41	162	290	3.64	1.3
0	1	1	0	0	1	1	0	0	0	0	0	0	2	2	0	2	2	1	1	57	19.63	17	15	45	25	5	98	128	5.49	144	199	2.75	1.84
0	0	0	0	0	1	0	1	0	0	1	0	0	2	2	1	2	2	2	1	57	18.73	35	24	48	28	5.1	49	183	4.95	146	252	3.13	1.45
0	1	1	0	1	1	0	1	0	0	0	0	0	2	2	0	2	2	2	1	34	17.99	10	10	47	31	3.8	56	122	6.09	146	252	3.3	1.78
1	1	0	0	1	1	0	0	0	0	0	0	0	2	2	0	2	2	2	1	59	19.88	11	21	44	36	5.7	62	141	8.45	138	327	6.08	1.73
0	1	0	1	1	1	0	1	0	0	0	0	0	2	0	0	1	2	2	1	49	23.57	18	21	45	29	7.7	70	360	5.28	148	243	1.81	2.39
0	1	1	0	1	1	0	1	0	0	0	0	0	2	1	0	1	2	2	1	32	25.46	98	36	49	27	3.7	85	184	7.38	149	282	4	2.47
0	1	0	1	0	0	0	0	0	0	0	0	0	2	2	0	2	2	2	1	42	25.25	25	19	49	35	7.9	85	152	4.54	143	258	1.92	2.23
0	1	1	1	0	0	0	0	0	1	0	0	0	2	2	0	2	2	2	0	51	26.83	106	46	49	31	6.1	75	142	7.84	168	210	4.33	2.51
0	0	0	0	1	1	1	0	0	0	0	0	0	2	2	0	2	2	1	1	64	23.45	19	14	35	37	4.3	69	163	6.66	138	185	4.12	1.82
0	0	0	0	1	1	0	1	0	0	0	0	0	2	2	0	2	2	2	1	59	24.65	12	12	45	27	7.9	50	222	6.61	136	236	4.96	1.14
0	1	1	1	1	1	0	1	1	1	1	0	0	2	2	0	2	2	2	1	67	22.57	18	16	44	28	6.7	87	250	7.56	105	169	5.34	1.29
0	1	1	1	1	0	0	1	0	1	0	0	0	2	1	0	1	2	2	0	57	24.8	22	16	46	24	5.1	67	158	7.4	141	214	4.55	1.97
0	0	0	0	1	0	0	1	0	0	0	1	0	2	2	0	2	2	2	1	50	22.94	22	25	46	25	4.6	61	165	7.33	112	309	5.85	1.07
0	1	1	0	0	1	0	1	0	0	0	0	0	2	2	0	2	2	2	0	53	22.49	11	16	45	27	5.1	87	142	7.16	141	305	4.01	2.37
0	1	1	1	1	1	0	0	0	0	1	0	0	2	2	0	2	2	2	1	62	23.03	23	18	44	27	4	71	143	6.32	152	249	4.16	1.622
0	1	0	0	1	0	0	1	0	1	1	0	0	2	1	0	2	2	2	0	67	29.35	18	19	50	26	6.2	81	151	5.67	136	230	2.77	2.24
0	0	0	0	1	1	0	1	0	0	0	0	0	2	2	1	2	2	2	0	34	25.1	29	20	54	22	4.2	58	165	6.15	125	321	4.01	1.66
0	1	1	1	0	1	0	1	0	1	0	0	0	2	1	0	1	2	1	1	72	23.88	15	18	47	27	4.4	65	154	4.92	140	273	2.7	1.46
0	0	0	0	0	1	1	1	0	0	0	0	0	2	2	0	2	2	2	1	38	32.05	43	30	47	34	4.5	48	133	6.13	110	383	2.95	2.3
0	1	1	0	0	0	0	0	0	1	0	0	0	2	2	0	2	2	2	1	54	23.88	33	23	56	22	5.4	89	178	5.87	156	170	3.56	1.67
0	1	0	0	1	1	0	0	0	0	0	0	0	2	0	0	2	2	2	1	29	21.97	14	17	48	33	4.1	75	144	8.6	145	313	5.9	2
0	1	1	1	1	1	0	1	0	1	1	0	0	2	2	0	2	2	2	1	53	25.95	47	33	49	32	4.8	74	167	10.56	153	131	6.01	3.51
0	0	0	0	1	1	0	1	0	0	1	0	0	2	2	0	2	2	2	1	60	23.42	51	43	48	28	6.2	52	269	4.74	136	127	3.04	1.24
0	0	0	0	1	1	0	1	0	0	0	0	1	2	0	1	0	2	2	1	52	24.01	8	14	48	31	4.3	46	155	6.21	147	235	4.088	1.71
0	1	0	0	1	1	0	1	0	0	0	0	0	2	2	1	2	2	2	1	53	25.94	20	18	53	24	7.5	83	191	5.48	141	220	3.6	1.27
1	1	0	0	0	1	1	0	0	0	0	0	0	2	2	0	2	2	1	1	60	23.71	28	22	45	28	5.1	103	260	4.65	152	150	2.79	1.36
0	1	0	0	0	1	0	1	0	0	0	0	0	2	2	0	2	2	2	0	48	24.46	23	25	46	28	3.9	79	158	7.34	139	266	4.53	2.07
0	1	0	0	1	1	0	1	1	0	0	0	0	2	2	0	2	2	2	1	40	29.41	21	20	50	24	4.8	89	178	6.05	153	199	3.36	2.19
0	1	0	1	1	1	0	1	0	0	0	0	0	2	2	0	2	2	2	1	57	24.8	31	28	50	29	4.3	79	226	6.05	156	228	4.08	1.33
0	1	1	1	0	0	0	0	0	1	0	0	0	2	2	0	2	2	2	1	48	23.83	37	23	49	26	5.3	87	171	6.22	153	272	3.25	2.01
0	1	1	1	1	1	0	1	1	1	0	0	0	2	2	0	2	2	2	1	69	27.04	16	23	42	28	5	79	374	6.42	154	184	4.13	1.62
0	0	0	0	1	1	0	1	0	0	0	0	0	2	2	0	2	2	1	1	65	21.64	10	20	45	31	6.4	56	172	7.67	139	252	5.4	1.91
0	1	0	1	0	1	0	0	0	0	0	0	0	1	1	0	2	2	2	1	37	25.66	42	24	49	36	4.6	73	174	6.79	146	211	5.33	0.88
0	1	1	1	1	1	1	0	0	0	0	0	0	2	2	0	2	2	2	1	49	26.33	27	15	41	22	6.8	91	185	9.7	125	173	8.96	0.67
0	1	0	1	0	0	0	0	0	1	0	0	0	2	2	0	2	2	2	1	43	25.1	16	16	47	28	6.2	84	137	6.31	146	230	3.68	2.04
0	1	0	0	1	0	0	1	0	0	1	0	0	2	2	0	2	2	2	0	53	21.09	35	18	52	29	5.6	87	140	7.88	150	288	5.56	1.62
0	1	1	1	0	1	0	1	0	0	0	0	0	2	2	0	2	2	2	1	56	21.6	28	18	51	21	3.7	80	108	9.98	152	334	7.56	1.8
0	1	0	0	0	1	0	1	0	0	0	0	0	2	2	0	2	2	2	1	48	27.47	26	22	40	35	6.2	91	166	6.28	163	186	4.45	1.26
0	1	0	0	0	1	1	0	0	0	0	0	0	2	2	1	2	2	2	0	76	26.12	16	17	40	30	9.5	104	174	7.3	152	170	4.07	2.48
0	1	1	0	1	1	0	1	0	0	0	0	0	2	2	0	2	2	2	1	64	22.55	10	18	45	32	6.8	95	182	9.39	146	306	6.57	1.84
0	1	0	0	1	1	0	1	0	0	0	0	0	2	2	0	2	2	1	1	60	22.09	11	18	42	38	6.7	65	161	7.8	127	215	5.32	1.85
0	1	0	0	1	0	0	1	0	1	0	0	0	2	2	0	2	2	2	1	54	26.89	30	22	48	29	5.4	78	150	5.97	147	168	4.21	1.27
0	0	0	0	1	0	0	0	1	0	1	0	0	2	2	0	2	2	2	1	50	28.79	20	25	47	32	4.3	55	189	4.93	141	266	3.03	1.46
0	1	1	1	1	0	0	1	0	0	0	0	0	2	2	0	2	2	1	0	42	28.69	109	45	47	19	4.8	80	175	5.83	153	252	3.42	1.69
0	0	1	1	1	0	0	1	0	0	0	0	0	2	2	0	2	2	1	0	51	25.81	17	17	49	29	3.7	69	145	6.92	136	260	4.32	2.04
0	1	0	0	1	1	0	1	0	0	0	0	0	2	1	0	2	2	2	1	34	28.55	69	35	50	27	5.1	61	184	8.72	151	286	4.86	2.86
0	1	1	0	1	1	1	0	1	0	0	0	0	2	1	0	2	2	1	1	51	24.51	37	25	47	26	4.9	74	140	4.95	157	284	2.45	1.79
0	1	1	1	1	0	0	1	1	1	0	1	0	2	2	0	2	2	2	0	72	23.88	13	18	45	24	4	110	187	7.74	128	211	5.04	1.85
0	1	0	0	1	1	0	1	0	0	0	0	0	2	2	0	2	2	2	1	48	25.31	56	30	46	31	3.9	90	149	7.85	153	421	4.97	2.25
0	1	1	1	1	1	0	1	0	1	0	0	0	2	2	0	2	2	2	1	54	29.41	25	23	42	30	6.6	109	181	7.14	139	232	3.53	2.8
0	0	1	1	1	1	0	1	0	0	0	0	0	2	2	0	2	2	2	0	69	23.44	51	36	41	40	7	45	160	6.04	142	229	3.34	2.18
0	0	0	0	1	1	0	1	1	0	0	0	0	2	2	0	2	2	2	1	74	20.44	13	16	45	39	5.9	74	151	8.85	112	236	5.58	2.08
0	1	1	1	1	1	0	1	1	0	0	0	0	2	2	0	2	2	2	1	43	21.11	30	96	45	30	1.6	56	356	10.66	142	300	7	2.41
0	1	0	0	0	1	0	0	0	0	0	0	0	2	2	0	2	2	2	1	57	24.22	36	28	43	30	4.2	79	122	5.01	156	179	3.08	1.4
0	1	1	1	1	1	0	0	0	1	0	0	0	2	2	0	2	2	2	1	64	20.02	46	32	46	28	4.3	89	161	8.49	158	339	4.36	0.64
0	0	0	0	1	0	0	1	0	0	0	0	0	2	2	0	2	2	2	0	41	22.76	8	11	50	27	4.3	67	126	5.87	112	305	4.36	0.31
0	0	0	0	1	1	0	0	0	0	0	0	0	2	2	0	2	2	2	0	57	19.38	17	19	50	34	4.4	65	131	5.04	134	242	2.94	1.66
0	1	1	0	1	1	0	1	0	1	0	0	0	2	2	0	2	2	1	1	68	29.32	29	25	49	28	3.1	71	155	8.75	119	329	5.81	2.22
0	1	1	1	1	0	0	0	0	0	0	0	0	2	2	0	2	2	2	1	64	24.98	40	27	54	26	3.5	83	173	6.27	159	281	3.55	2.04
0	1	1	1	1	0	0	1	1	1	1	0	0	2	2	0	2	2	2	1	55	23.11	51	29	53	25	4.8	68	158	5.44	144	187	3.89	1.12
1	1	1	1	1	0	0	0	0	0	0	0	0	2	2	0	2	2	2	1	66	23.97	26	21	45	32	4	93	160	8.41	129	270	4.56	3.1
1	1	1	1	1	1	0	0	0	0	0	0	0	1	1	1	1	2	2	0	51	21.97	53	27	39	29	5.8	81	227	7.64	143	240	5.14	1.53
0	0	0	0	1	1	0	1	0	0	0	0	0	2	1	0	1	2	1	1	34	20.81	49	17	47	29	3.2	48	144	6.8	133	254	5.27	1.22
0	0	0	0	1	0	0	1	0	0	0	0	0	2	2	0	2	2	2	1	57	20.81	19	21	47	24	3.4	51	223	8.39	150	290	6.95	1.07
1	1	0	0	1	1	0	0	0	0	0	0	0	2	2	0	2	2	2	1	63	22.21	19	21	47	24	3.4	51	223	8.39	150	290	6.95	1.07
0	1	1	1	1	0	0	0	0	0	0	0	0	2	2	0	2	2	2	1	58	23.66	15	16	47	25	4	78	142	5.83	163	225	3.75	1.53
0	1	0	0	1	1	0	1	1	0	0	0	0	2	2	0	2	2	1	1	38	32.28	18	15	45	31	3.8	67	252	8.5	180	298	5.59	2.23
0	1	1	1	0	0	0	1	1	0	0	0	0	2	2	0	2	2	1	1	46	25	27	20	47	32	5	75	191	9.34	149	151	7.46	0.56
0	0	0	0	1	1	0	1	0	0	0	0	0	2	2	0	2	2	2	0	33	17.57	10	12	49	35	3.8	51	131	6.85	101	363	4.75	1.39
0	1	0	0	1	1	0	1	0	0	0	0	0	2	2	0	2	2	1	1	52	25.26	16	19	45	40	3.8	65	165	6.36	156	266	3.87	1.74
0	1	1	1	1	1	0	1	1	0	0	0	0	2	1	1	1	1	2	1	56	24.07	30	17	36	34	4	80	191	6.85	154	248	4.12	2.15
0	1	1	0	1	0	0	1	0	0	0	0	0	2	2	0	2	2	2	1	48	21.97	10	14	43	25	6.9	91	148	6.25	154	146	3.1	2.51
0	1	0	0	0	1	0	1	0	1	0	0	0	2	2	1	2	2	1	1	62	18.59	14	23	46	23	6.6	91	176	9.27	139	202	7.37	1.53
0	0	0	0	1	1	0	1	0	1	0	0	0	2	2	0	2	2	2	1	56	30.11	21	17	39	32	9.8	70	239	7.86	153	273	5.43	1.45
0	1	1	1	1	1	0	1	0	1	0	0	0	2	2	0	2	2	0	0	69	21.88	28	25	43	32	4.2	60	149	7.08	133	204	4.2	2.11
0	1	0	0	1	1	0	1	1	1	0	0	0	2	2	0	2	2	2	1	42	26.87	38	21	43	38	3.4	68	135	6.79	139	246	4.63	1.44
0	1	0	0	1	1	0	0	0	0	0	0	0	2	2	0	2	2	2	0	48	23.18	88	50	49	35	4.5	98	225	5.87	172	236	2.76	2.17
0	0	0	0	1	1	0	0	0	0	0	1	0	2	2	0	2	2	2	0	40	22.6	14	18	41	34	2	53	205	5.94	123	325	2.81	2.63
0	0	0	0	1	1	0	1	0	0	0	0	0	2	2	0	2	2	1	0	53	20.7	8	13	46	33	4	54	172	4.02	133	184	2.18	1.4
0	0	0	0	1	0	0	0	0	1	0	0	0	2	2	0	2	2	2	0	52	26.95	17	14	52	29	3.9	45	153	8.89	135	340	7.44	1
0	1	0	0	1	1	0	1	0	1	0	0	0	2	2	0	2	2	2	1	70	25.71	13	12	42	29	3.6	83	154	7.6	136	200	6.45	0.69
0	0	0	0	1	0	0	1	0	0	0	0	0	2	2	0	2	2	2	1	62	23.53	11	13	39	35	4.7	57	170	8.96	146	276	6.69	1.47
0	1	1	1	1	0	0	1	0	0	0	0	0	2	2	0	2	2	2	0	35	24.38	83	31	44	35	5.4	86	144	9.02	163	326	4.17	3.55
0	1	1	0	1	1	0	1	0	1	0	0	1	2	2	0	2	2	2	1	65	22.31	19	23	47	23	6.2	87	175	5.64	144	160	3.34	1.74
0	1	1	1	0	1	0	0	1	1	0	0	0	2	2	0	2	2	2	1	60	21.97	36	24	51	27	5.4	96	161	5.34	149	161	3.65	1.09
0	1	0	1	0	0	0	0	0	1	0	0	0	2	2	0	2	2	1	0	59	26.03	20	20	46	33	6.3	76	140	9.45	151	153	6.46	2.55
0	1	1	1	1	1	0	1	1	0	1	0	0	2	2	0	2	2	1	1	61	27.68	31	23	49	27	6.3	69	155	8.4	168	278	5.47	2.04
0	0	0	0	1	1	0	0	0	0	0	0	0	2	1	1	2	2	2	1	66	23.42	10	16	46	32	4.7	58	109	6.25	125	338	4.41	1.24
0	1	1	0	1	1	0	0	0	0	0	0	0	2	0	0	2	2	2	0	58	22.1	24	21	43	25	9.1	84	278	8.4	141	133	6.67	1.08
0	1	1	1	1	1	0	0	0	0	0	0	0	2	1	0	2	2	2	1	39	29.76	22	32	48	28	5.3	104	239	7.25	154	385	4.59	2.09
0	1	1	1	1	1	0	1	0	0	0	0	0	2	2	0	2	2	2	1	60	19.49	15	18	42	30	4.4	68	396	7.78	150	278	4.71	2.23
0	1	1	0	1	0	0	1	0	0	0	0	0	2	2	0	2	2	2	1	42	18.65	12	13	47	20	5.3	86	132	6.61	146	260	3.75	2.18
0	1	0	0	1	0	0	1	0	0	0	0	0	2	2	0	2	2	2	0	36	27.41	87	34	54	28	5.3	90	172	6.96	163	243	4.33	1.71
0	1	1	1	1	1	0	1	0	0	0	0	0	2	2	0	2	2	2	0	38	27.44	33	20	52	24	4.1	89	152	6.3	150	190	4.11	1.72
0	1	1	0	1	1	1	1	0	0	0	0	0	2	1	0	2	2	2	1	42	23.95	22	16	51	27	3.1	77	172	7.81	157	230	4.9	1.51
0	0	0	0	1	0	1	0	0	0	0	0	0	2	2	0	2	2	2	0	34	22.76	16	13	48	34	4.3	72	203	6.63	139	312	4.59	1.55
0	0	0	0	1	0	0	1	0	1	0	0	0	2	2	0	2	2	1	0	42	23.53	9	8	49	26	4.1	55	141	7.22	121	156	5.26	1.54
1	1	0	0	0	1	0	1	0	0	0	0	0	2	1	1	2	2	2	1	45	23.89	37	25	49	34	7.2	93	159	4.85	153	256	2.96	1.52
0	1	0	0	1	0	0	1	0	0	0	0	0	2	2	0	2	2	2	1	33	29.39	136	50	53	30	4.9	86	173	7.47	160	283	3.94	2.91
0	1	1	1	1	1	0	1	0	0	0	0	0	1	2	1	2	2	2	1	63	24.39	24	22	45	32	7	76	196	5.48	161	262	3.56	1.27
0	1	0	0	1	1	0	1	0	0	0	0	0	2	2	0	2	2	2	0	57	19.38	11	20	46	35	5.6	67	162	8.44	130	295	5.96	1.75
0	1	1	1	1	1	0	1	0	1	0	0	0	2	2	1	2	2	2	1	63	22.04	61	36	43	37	3.1	77	123	5.82	132	328	3.52	1.52
0	1	1	1	1	0	0	1	0	1	0	0	0	2	2	0	2	2	1	0	62	21.26	20	21	42	22	5.7	104	221	4.86	146	104	3.32	1.03
0	1	1	1	1	0	0	0	0	1	0	0	0	2	2	0	2	2	1	1	66	27.34	20	21	42	22	5.7	104	221	4.86	146	104	3.32	1.03
1	0	0	0	1	1	0	0	0	0	0	0	0	2	2	0	2	2	2	1	53	30.76	13	12	52	21	4.6	50	192	4.19	117	186	2.78	1
0	0	0	0	1	1	0	1	0	0	0	0	0	2	2	0	2	2	2	1	44	22.49	15	17	49	28	2.9	58	208	9.28	144	432	6.82	1.91
0	0	0	0	1	1	0	0	0	0	1	0	0	2	2	0	2	2	2	1	64	29	31	22	46	33	6.7	60	146	5.57	140	188	3.05	2.12
0	0	0	0	1	1	0	1	0	0	0	0	0	2	2	0	2	2	2	0	37	21.45	12	14	44	25	4.7	61	137	5.89	133	294	2.72	2.75
0	0	0	0	1	1	0	0	0	0	0	0	0	2	2	1	2	2	2	1	52	26.67	14	24	48	28	2.9	67	212	7.98	129	163	5.18	2.09
0	1	0	0	1	1	0	1	0	0	0	0	0	2	1	1	1	1	2	1	59	27.55	20	15	43	37	6.7	139	127	10.35	159	287	7.66	1.78
0	1	0	0	1	1	0	0	0	1	1	0	0	2	2	0	2	2	2	1	54	27.46	42	29	49	26	5.3	75	157	8.33	146	122	5.66	1.57
0	0	0	0	1	1	0	0	0	0	0	0	0	2	2	0	2	2	2	1	55	22.03	10	17	47	29	4.5	64	146	6.52	119	255	4	2.03
0	0	0	0	1	1	0	1	0	0	0	0	0	2	2	1	2	2	2	1	34	29.2	10	12	49	34	3.3	55	136	7.21	127	276	5.3	1.43
0	1	1	0	0	0	0	0	0	0	0	0	0	2	0	0	0	2	2	1	55	24.34	12	13	46	27	4.4	71	123	8.75	144	283	4.85	3.3
1	1	0	0	0	0	0	1	0	0	0	0	1	2	2	1	2	2	2	1	40	24.8	29	22	48	35	6.2	92	253	10.5	147	342	6.4	2.9
0	0	0	0	0	1	0	1	1	1	0	0	0	2	2	0	2	2	2	0	51	22.94	9	13	40	37	4.7	45	126	7.27	125	186	5.07	1.78
0	1	1	1	1	1	0	0	1	1	0	0	1	2	2	1	2	1	2	1	46	28.37	64	23	37	32	5	75	119	11.56	139	270	8.89	1.84
0	0	0	0	1	0	0	0	0	0	0	0	0	2	2	0	2	2	1	0	28	19.95	14	15	52	29	2.4	56	178	5.79	126	251	3.12	2.11
0	1	0	0	1	1	0	1	1	0	0	0	0	2	2	0	2	2	2	0	39	20.2	37	22	47	24	5	94	193	8.64	157	282	5.09	2.48
1	1	0	0	0	1	0	1	0	0	0	0	0	2	2	0	2	2	2	1	42	27.38	31	24	43	40	5.7	82	179	7.37	169	271	5.45	1.48
0	1	0	0	1	1	0	1	1	0	0	0	0	2	2	0	2	2	1	1	39	25.43	26	17	46	29	4.3	91	130	5.34	155	178	2.97	1.76
0	1	1	1	0	1	1	1	0	1	0	0	0	2	2	0	2	2	2	1	48	23.12	34	19	45	33	5.4	85	152	7.18	162	220	4.52	2.13
0	0	0	0	0	1	0	1	0	0	0	0	0	2	1	1	1	2	2	0	36	37.83	27	16	51	25	3.7	64	214	6.46	135	205	4.49	1.44
0	0	0	0	0	0	0	0	0	0	0	0	1	2	1	0	2	2	2	1	68	23.83	10	17	47	29	7.3	87	179	4.99	110	108	3.08	1.43
0	0	0	0	1	0	0	1	1	0	0	0	0	2	1	0	1	2	2	0	41	26.37	48	34	45	32	2.3	51	131	6.1	138	205	3.88	1.68
0	0	0	0	1	1	1	0	0	0	0	0	0	2	2	0	2	2	1	1	30	27.34	11	15	47	32	3.9	52	137	7.97	129	282	5.56	1.5
0	1	0	0	0	1	0	1	0	0	0	0	0	1	2	0	2	2	2	1	44	31.57	47	26	49	24	4	60	146	6.1	142	256	3.49	1.9
0	0	0	0	1	0	0	0	0	0	0	0	0	2	2	0	2	2	2	1	65	20.81	58	58	52	33	4.9	76	202	7.63	131	227	4.53	2.36
0	1	0	0	1	1	0	1	0	1	1	0	0	2	2	0	1	2	2	1	64	25.59	19	16	42	28	5.4	65	176	9.69	141	248	8.1	1.41
1	1	1	1	1	1	0	0	0	0	0	0	0	2	2	0	2	2	2	1	45	27.22	27	20	49	28	3.7	63	191	8.11	162	246	5.56	1.85
0	1	1	0	1	1	0	1	0	0	0	0	0	2	2	0	2	2	2	1	69	25.56	15	17	33	53	4	94	223	11.08	162	414	6.65	3.05
0	1	0	0	1	1	0	1	1	1	0	0	0	2	2	0	2	2	2	0	58	21.63	22	24	49	25	5.5	76	201	6.63	139	270	4.36	1.6
0	1	0	0	1	1	0	1	0	0	0	0	0	2	2	0	2	2	2	1	62	24.8	24	24	46	25	3.7	73	176	8	158	190	5.81	1.69
0	0	0	0	1	0	0	1	0	0	0	0	0	2	2	1	2	2	2	0	39	17.07	22	21	51	27	5.8	53	137	8.21	127	206	5.16	2.35
0	1	1	0	1	1	0	1	0	1	0	0	0	2	2	0	2	2	2	1	65	20.66	11	20	47	31	5.5	72	142	4.22	140	217	2.48	1.19
0	1	0	0	0	0	0	0	0	1	0	0	0	2	1	0	1	2	2	1	69	22.38	12	15	48	25	3.7	76	186	6.2	137	223	4.81	0.97
1	0	0	0	1	0	0	1	0	0	0	0	0	2	2	0	2	2	2	1	37	21.16	26	29	44	27	3.8	53	171	28.34	119	216	25.73	1.5
0	1	1	0	1	1	1	1	1	1	0	0	0	2	2	0	2	2	1	1	81	19	15	18	44	30	5.2	66	175	4.92	138	183	2.92	1.34
0	1	0	0	1	0	0	0	0	1	0	0	0	2	2	0	2	2	2	1	67	29.76	14	24	45	37	6.5	87	245	5.39	130	208	2.84	1.9
0	1	1	1	1	1	0	0	0	0	0	0	0	2	2	0	2	2	2	1	72	22.04	30	29	46	24	4.7	68	149	8.08	133	198	4.66	2.51
0	1	0	0	1	0	0	1	0	1	0	1	0	2	2	2	2	2	2	0	55	24.91	48	34	39	29	6	70	141	5.64	140	192	4.22	0.81
0	1	1	0	1	1	0	1	0	0	0	0	0	2	2	0	2	2	2	1	76	22.86	15	21	42	31	5.3	73	165	6.53	127	211	2.92	2.62
0	1	1	1	0	1	0	1	0	0	0	0	0	2	2	1	2	2	2	1	58	40.29	22	17	49	29	3.8	75	148	5.32	166	204	3.05	1.75
0	1	0	0	1	0	0	0	0	0	0	0	0	1	0	0	0	0	2	0	55	23.38	65	23	38	33	6.3	81	129	9.03	122	338	6.88	1.38
0	0	0	0	1	1	0	1	0	0	1	0	0	2	2	0	2	2	2	1	59	19.33	11	15	37	35	6.2	65	144	6.45	122	214	3.51	2.46
0	1	1	1	1	1	0	1	1	0	0	0	0	2	2	0	2	2	1	1	46	22.04	41	24	48	35	5.6	66	173	9.51	142	296	7.04	1.83
0	0	0	0	1	0	0	0	0	0	0	0	0	2	1	0	2	2	2	1	29	17.78	9	12	47	28	3.7	46	131	5.65	133	230	4.06	1
0	1	0	0	1	1	1	0	1	0	0	0	0	2	2	0	2	2	2	1	53	19.43	21	23	44	32	5.2	90	166	5.98	143	256	3.67	1.66
0	0	0	0	1	1	1	0	0	0	0	0	0	2	2	0	2	2	2	1	44	21.51	15	14	44	23	2.5	56	120	4.85	138	210	3.24	1.22
0	1	1	1	0	0	0	0	0	0	0	0	0	2	2	0	2	2	2	1	53	21.8	18	20	52	20	3.6	68	178	7.42	151	261	4.65	2.03
0	1	1	0	1	1	0	1	0	1	0	0	0	1	0	0	0	0	1	0	69	25.83	22	22	45	23	4.3	90	173	6.08	138	206	3.85	1.51
0	1	0	0	1	0	0	1	1	0	0	0	0	2	2	0	2	2	2	1	39	20.07	9	17	48	27	2.9	51	154	3.83	135	147	2	1.34
0	0	0	0	1	1	1	1	0	1	0	0	0	2	2	0	2	2	2	1	71	23.73	11	17	44	33	5.2	77	149	9.91	134	304	6.33	3.03
0	1	0	1	1	0	0	0	0	0	0	0	0	1	1	0	1	2	2	1	31	25.62	21	19	50	24	3.9	75	402	4.07	136	231	2.36	1.32
0	1	1	0	1	1	0	0	0	0	0	0	0	2	2	0	2	2	2	1	58	19.03	26	33	44	34	3	67	184	10	148	190	6.77	2.08
0	1	0	0	1	0	0	1	0	1	0	0	0	2	2	0	2	2	2	1	55	27.18	19	15	45	27	5.2	90	134	5.91	155	239	3.57	1.86
1	0	0	0	1	1	0	0	0	0	0	0	0	2	2	0	2	2	2	1	43	16.42	21	21	39	38	4.5	39	163	9.92	111	506	7.73	1.5
0	1	1	1	1	1	0	1	0	1	0	0	0	2	2	0	2	2	2	1	48	29.75	11	18	49	37	5.4	53	142	8.12	130	248	4.74	2.49
0	1	1	1	1	1	0	1	1	0	0	0	0	2	2	0	2	2	2	1	52	19.13	13	12	42	33	6.6	58	133	7.45	132	276	5.44	1.59
0	1	0	0	1	0	1	1	0	0	0	0	0	2	2	0	2	2	2	0	88	21.97	15	25	44	27	7	83	123	6.4	145	150	3.97	1.68
0	1	1	1	1	1	0	1	0	0	0	0	0	2	2	0	2	2	2	1	57	19.84	8	14	44	21	4.6	59	140	4.21	131	139	1.7	2.04
1	1	1	0	1	1	0	0	0	1	0	0	0	2	2	0	2	2	2	1	60	23.14	8	15	34	38	6.4	76	372	7.59	118	356	5.41	1.55
0	1	1	0	1	0	0	1	0	0	0	1	0	2	2	0	2	2	2	0	59	22.28	60	45	48	28	5.1	82	164	4.76	148	139	3.29	0.97
0	1	0	0	1	0	0	0	0	0	0	0	0	2	2	0	2	2	2	1	33	25.75	69	40	45	32	3.5	63	165	8.46	154	213	4.54	2.71
1	1	1	1	1	1	0	1	0	0	0	0	0	1	0	0	0	2	2	1	54	26.35	28	18	42	41	4.7	73	279	10.35	153	293	7.7	1.78
0	1	1	1	1	0	0	1	0	1	0	0	0	2	2	0	2	2	2	0	67	23.59	33	25	48	26	5.3	86	135	6.02	151	150	4.75	0.9
0	1	0	0	1	0	0	1	0	0	1	1	0	2	2	0	2	2	2	1	56	22.84	32	18	51	26	5.1	80	118	7.14	159	194	4.74	1.99
0	1	0	0	1	1	0	1	0	0	1	0	0	2	2	1	2	2	2	1	73	21.05	19	20	44	30	7.6	83	208	8.2	128	157	5.84	1.83
0	1	0	1	1	1	0	1	0	0	0	0	0	2	2	0	2	2	2	0	35	27.34	37	19	50	26	5	101	156	9.02	153	259	5.98	2.5
0	0	0	0	1	1	0	0	0	1	0	0	0	2	2	0	2	2	2	1	57	23.44	10	17	46	35	3.4	60	203	8.79	130	353	5.2	2.75
0	0	0	0	1	1	0	1	0	0	0	0	0	2	2	1	2	2	2	0	58	20.31	35	25	56	26	8.4	69	175	4.55	123	252	2.58	1.55
0	0	0	0	0	1	1	1	0	0	0	0	0	2	1	0	2	2	2	1	61	20.69	10	17	45	32	6.3	58	171	7.23	129	255	5.06	1.4
0	1	1	0	1	0	0	1	0	0	0	0	0	2	2	0	2	2	2	1	70	27.89	21	17	49	27	4.4	84	128	5.8	139	197	3.13	1.92
0	1	1	1	1	1	0	0	0	0	0	0	0	2	2	0	2	2	2	1	58	21.72	20	18	44	38	4.9	77	154	9.82	112	211	5.02	4.05
0	1	1	1	1	1	0	1	0	0	0	0	0	2	2	0	2	2	2	1	48	24.22	30	19	34	33	5.2	83	170	8.79	159	224	4.73	3.23
0	0	0	0	1	1	0	1	0	1	0	0	0	2	0	0	0	2	2	1	68	27.34	12	19	48	35	7.8	94	186	9.05	131	405	6.31	2.13
0	1	1	1	1	0	0	1	0	0	0	0	0	2	2	0	2	2	2	1	62	20.31	24	23	48	21	6.4	90	217	8.02	139	161	5.01	1.69
0	1	1	0	1	0	0	1	0	1	0	0	0	2	2	0	2	2	2	1	32	22.58	30	17	51	24	4.2	63	129	7.44	160	257	4.79	2
0	0	0	0	0	1	0	1	0	0	0	0	0	2	2	0	2	2	1	1	54	26.22	9	15	43	38	3.5	58	143	7.69	117	385	5.68	1.56
0	1	1	1	0	1	0	1	0	1	0	1	0	2	2	0	2	2	2	1	57	28.01	24	21	44	21	4.1	83	181	8.19	132	247	3.87	3.51
0	0	0	0	1	0	0	1	0	0	0	0	0	2	2	0	2	2	1	1	34	19.11	11	17	47	30	3.8	53	154	6.13	130	236	4.18	1.48
0	1	0	0	0	1	0	1	0	0	0	0	0	2	1	1	1	1	2	1	53	20.2	11	20	49	25	4.9	83	168	6.41	149	198	4.49	1.46
0	1	0	0	1	1	0	0	0	0	0	0	0	2	2	0	2	2	2	1	49	23.94	11	21	45	32	4.1	80	182	7.47	148	213	4.49	1.95
0	1	0	0	1	1	0	1	0	0	0	0	0	2	2	0	2	2	2	1	53	25.47	50	27	52	23	5.9	65	219	9.29	153	280	6.15	2.47
0	0	0	0	1	1	0	1	1	0	0	0	0	2	2	0	2	2	2	1	49	22.43	13	17	43	26	3.9	50	129	4.84	124	182	2.46	1.9
0	0	0	0	1	1	0	1	0	0	0	0	0	2	2	0	2	2	2	1	51	20.03	18	21	47	33	4.8	71	137	7.28	118	280	5.1	1.65
0	0	0	0	1	1	1	1	1	0	0	0	0	2	2	0	2	2	2	1	48	24.24	16	19	48	23	4.3	54	157	6.24	117	266	4.49	1.29
0	0	0	0	1	0	0	1	0	0	0	0	0	2	2	0	2	2	0	1	65	21.48	9	17	47	31	3.7	61	316	6.02	134	246	4.18	1.29
0	1	1	0	0	0	0	1	0	0	0	0	0	2	1	0	2	2	2	1	48	22.68	47	40	44	26	4.2	74	156	8.83	153	186	4.77	3.13
1	1	0	0	1	1	0	1	0	0	1	0	0	2	2	0	2	2	2	1	76	21.47	11	16	39	34	4.1	70	183	7.62	143	149	5.16	1.58
0	1	0	1	1	0	0	1	0	0	0	0	0	2	2	0	2	2	2	1	64	19.92	5	14	47	32	5.4	79	145	3.86	136	175	2.33	1.2
0	1	1	1	1	1	0	0	0	0	0	1	0	2	1	0	2	2	2	1	27	17.36	23	25	46	33	4.1	88	154	8.81	150	216	5.91	2.03
1	1	1	0	1	1	1	0	0	0	0	0	0	2	1	0	2	2	2	1	48	20.76	60	38	47	29	6	70	188	2.5	124	241	0.5	1.2
0	0	0	0	1	0	0	1	0	0	0	0	0	2	2	0	2	2	2	1	37	26.37	24	21	40	39	3.2	42	148	6.78	119	318	4.89	1.29
0	1	0	0	1	0	0	1	0	0	0	0	0	2	2	0	2	2	2	0	52	27.68	36	23	47	31	7.6	79	148	8.6	160	298	6.13	1.81
0	1	1	1	1	0	1	1	0	0	0	0	0	2	1	0	2	2	2	1	34	24.25	22	16	50	25	3.6	80	120	8.3	142	362	5.1	0.7
0	1	0	1	0	1	0	1	0	0	0	0	0	2	2	0	2	2	2	0	44	23.84	75	46	48	27	4.2	55	196	4.2	146	376	2.35	1.43
0	1	1	0	1	0	0	0	0	1	0	0	0	2	2	0	2	2	2	1	62	24.82	30	22	43	29	3.5	74	172	7.64	153	256	3.77	3.01
0	1	1	1	1	0	0	1	0	0	0	0	0	2	2	0	2	2	1	0	48	23.67	28	20	53	24	4.1	79	132	5.62	145	214	3.37	1.65
0	1	1	1	0	1	0	1	0	1	0	0	0	2	1	1	2	2	2	1	50	23.89	41	30	52	26	8.3	96	158	8.88	143	139	6.01	2.21
0	0	0	0	1	1	0	1	0	0	0	0	0	2	2	1	2	2	2	1	58	19.53	28	17	43	32	4	58	139	6.08	116	139	4.44	1.03
0	0	0	0	1	1	0	1	0	0	0	1	0	2	2	1	2	2	2	1	53	22.18	14	17	46	32	3.8	57	146	5.59	127	318	2.51	2.45
0	0	0	0	1	0	1	0	0	1	0	0	0	2	2	0	2	2	2	1	42	17.69	10	17	46	29	2.8	51	180	5.1	135	190	2.75	1.89
0	1	0	0	0	0	0	0	0	0	0	0	0	2	1	0	1	2	2	1	45	23.11	23	17	44	34	5.1	95	133	6.49	160	178	3.65	2.13
0	0	0	0	1	0	1	0	0	0	0	0	0	2	2	1	2	2	2	1	43	21.19	10	14	47	28	5.3	65	126	5.7	147	187	3.42	1.84
1	0	0	0	1	1	0	0	0	0	0	0	0	2	2	2	2	2	2	0	38	19.56	15	19	49	22	3.2	59	152	9.4	136	133	6.26	1.87
0	1	0	1	1	0	1	0	0	1	0	0	0	2	2	0	2	2	2	0	64	20.62	21	21	48	32	4	65	157	7.03	150	242	4.04	2.28
0	1	0	0	1	1	0	0	0	1	0	0	0	2	2	0	2	2	2	1	62	20.08	21	21	48	32	4.7	79	165	9.29	147	311	6.88	1.67
0	1	0	0	0	1	0	0	0	1	0	0	0	2	2	0	2	2	2	0	67	20.96	12	23	46	34	3.2	81	137	7.62	135	218	3.7	3.26
0	0	0	0	0	0	0	0	0	1	0	1	0	2	2	0	2	2	1	1	60	19.98	21	16	46	23	5.2	56	155	6.73	121	269	3.9	2.37
0	0	0	0	1	1	1	1	0	0	0	0	0	2	2	0	2	2	2	1	46	21.48	19	25	42	33	3.1	75	324	7.43	120	295	5.5	1.25
0	0	0	0	1	0	0	1	0	0	0	0	0	2	2	0	2	2	2	1	34	18.66	10	15	46	29	4.8	53	177	4.77	118	260	2.64	1.67
0	1	0	0	1	1	0	1	0	1	0	0	0	2	2	0	2	2	2	1	68	19.69	13	20	39	27	4.9	96	162	7.49	139	348	5.54	1.03
0	1	1	1	1	1	0	0	0	1	0	1	0	2	2	0	2	2	2	1	51	19.14	17	22	49	34	5.9	80	244	9.27	141	372	6.76	1.75
0	1	0	0	1	0	0	1	0	0	1	0	0	2	2	0	2	2	0	1	52	25.28	34	21	51	22	4.7	67	166	7.12	142	160	4.35	2.01
0	1	1	0	1	1	0	1	0	0	0	0	0	2	2	0	2	2	2	1	55	24.98	17	21	48	25	7.4	78	163	6.4	157	198	3.55	2.14
0	1	0	0	1	1	0	1	0	0	0	0	0	2	1	0	2	2	2	0	30	27.99	44	25	51	21	5	85	183	6.15	153	295	4.37	1.06
0	1	1	1	1	0	0	1	0	1	0	0	0	2	2	0	2	2	2	0	41	25.35	56	32	45	30	3.8	73	215	7.21	150	301	4.98	1.25
0	1	1	1	1	1	0	1	0	0	1	0	0	2	2	0	2	2	2	0	39	23.12	21	15	50	27	5	68	126	4.61	143	243	2.63	1.44
0	0	0	0	1	0	0	1	0	1	0	0	0	2	2	1	2	2	2	1	68	18.97	28	24	46	26	4.1	48	176	6.3	135	179	4.1	1.6
0	0	0	0	1	0	1	0	0	0	0	0	0	2	2	0	2	2	2	1	32	22.83	9	13	45	28	3.5	58	131	5.79	113	211	3.63	1.66
1	0	0	0	1	1	1	1	0	0	0	0	0	2	2	0	2	2	2	1	42	19.53	10	16	44	23	4	56	124	5.56	120	104	3.79	1.5
0	0	0	0	0	1	0	0	0	0	0	0	0	2	1	0	2	2	2	1	42	24.22	10	15	47	25	2.7	52	153	6.06	134	117	4.62	0.97
0	1	0	0	0	0	1	0	0	0	0	0	0	2	1	0	1	2	2	0	69	23.39	33	17	43	32	4.5	59	229	5.56	133	162	3.35	1.59
0	1	0	1	1	0	0	1	0	0	0	0	0	2	2	0	2	2	2	0	63	22.96	17	15	42	30	7.5	78	178	4.68	146	254	3.26	1.01
0	0	0	0	1	1	0	0	0	1	0	0	0	2	2	0	2	2	2	1	54	22.55	10	20	46	29	5.6	67	214	6.55	118	159	4.24	1.93
1	1	0	1	1	0	0	1	0	0	0	1	0	2	2	0	2	2	2	1	57	21.33	9	19	51	23	6.8	70	128	3.5	152	116	2.07	1.26
0	1	1	1	0	1	0	1	0	1	1	0	0	2	2	0	2	2	2	1	59	22.68	7	14	50	27	6.2	80	178	6.03	120	289	3.61	1.76
1	0	0	0	1	1	0	1	0	0	0	0	0	2	1	0	1	2	2	1	50	21.85	25	22	36	38	3.9	50	188	6.05	117	308	4.95	0.61
0	1	1	1	1	0	1	1	0	1	1	0	0	2	2	0	2	2	2	1	59	25	9	11	49	29	6.3	75	152	6.17	141	286	4.33	1
0	0	0	0	1	0	0	1	0	0	0	0	0	2	2	0	2	2	2	1	33	21.48	18	14	48	27	2.4	52	114	5.4	113	119	3.83	1.02
0	0	0	0	1	1	0	1	1	0	0	0	0	2	2	0	2	2	2	0	42	21.09	8	12	42	25	5	60	138	5.27	123	223	2.95	1.73
0	0	0	0	0	1	0	1	1	0	0	0	0	2	2	1	2	2	2	1	60	20.94	12	20	39	37	5.7	71	173	6.69	119	155	4.59	1.34
0	1	1	1	0	1	1	1	0	1	0	0	0	2	2	0	2	2	2	1	46	31.16	61	38	45	26	5.3	71	169	12.02	126	384	8.13	0.68
0	0	0	0	1	0	0	0	0	0	0	0	0	2	2	0	2	2	2	0	41	29.41	36	24	43	37	4.5	68	136	5.45	118	269	3.26	1.62
0	1	1	1	1	1	0	1	0	0	0	0	0	2	1	0	1	2	2	1	42	21.22	14	13	45	46	2.4	67	139	8.78	154	262	6.3	1.54
0	0	0	0	1	1	1	0	0	0	0	0	0	2	1	0	2	2	2	1	46	20.03	12	19	50	24	3.2	56	191	4.06	111	145	2.99	0.84
0	0	0	0	1	1	1	0	0	1	1	0	1	2	1	2	1	2	1	1	73	22.96	10	14	42	34	4.6	54	133	8.67	150	264	6.29	1.44
0	1	0	0	0	0	0	1	0	0	0	0	0	2	1	0	2	2	2	1	38	24.34	23	18	49	31	4.5	81	167	6.75	154	245	3.71	2.45
0	0	0	0	1	1	0	1	0	0	0	0	0	2	1	0	2	2	2	1	28	19.6	14	14	44	43	4	56	140	13.03	128	409	10.96	1.22
0	1	1	1	1	0	1	1	0	1	0	0	0	2	2	0	2	2	2	0	69	23.71	23	24	45	23	3.5	70	149	7.84	138	220	5.37	1.84
0	1	1	0	0	1	0	1	0	0	0	0	0	2	1	0	1	2	2	0	47	23.66	18	20	48	26	4.3	80	142	10.69	138	264	7.78	2.09
0	1	0	1	1	0	0	1	0	0	0	0	0	2	2	0	2	2	2	1	42	24.61	26	13	49	25	7.7	80	147	5.84	148	206	3.71	1.66
0	1	1	0	1	0	1	0	0	0	0	0	0	2	0	1	0	0	2	0	38	27.48	30	16	53	21	4.9	66	178	7.2	138	392	3.36	3.17
1	1	1	0	0	0	0	0	0	0	0	0	0	2	2	0	2	2	2	1	54	28.4	38	27	45	28	6.3	92	202	5.29	160	203	3.14	1.57
0	1	1	0	1	0	1	0	1	1	0	0	0	2	2	0	2	2	2	1	51	23.18	10	18	50	23	6.1	88	191	4.82	132	158	3.77	0.62
0	0	0	0	0	0	0	1	1	0	0	0	0	2	2	0	2	2	2	0	43	17.26	13	14	46	25	4.1	50	129	4.1	128	237	2.73	1.11
0	1	1	1	1	1	0	1	1	0	0	0	0	2	2	0	2	2	2	0	45	23.66	66	34	54	19	6.4	81	134	7.98	139	285	5.01	2.32
0	0	0	0	1	0	0	1	0	0	0	0	0	2	2	0	2	2	2	1	56	23.44	7	14	46	34	5.2	78	166	6.37	124	181	3.6	2.21
0	1	0	1	1	0	0	1	0	1	0	0	0	2	1	0	1	2	2	0	65	24.91	18	16	48	27	5.2	63	140	5.39	145	261	1.16	0.28
0	1	1	1	1	1	0	1	0	1	0	0	0	2	2	0	2	2	2	1	73	25.14	22	22	49	26	5.6	63	146	6.94	152	159	4.5	1.63
0	0	0	0	1	1	0	1	0	0	0	0	0	2	2	0	2	2	2	1	29	17.85	9	11	44	28	3.4	47	159	7.07	115	383	5.17	1.33
0	1	1	1	0	1	0	1	0	1	0	0	0	2	2	0	2	2	2	0	61	26.7	13	14	47	21	5.5	72	179	8.56	143	182	4.55	3.09
0	1	0	0	1	1	1	1	0	0	0	0	0	2	2	0	2	2	2	0	59	25.85	17	15	44	25	4.6	76	129	7.72	166	196	5.18	1.98
0	1	1	1	1	1	0	1	0	0	0	0	0	2	2	0	2	2	2	1	39	17.53	24	25	51	30	3.5	68	106	5.72	146	203	3.02	1.89
0	1	0	1	1	0	0	0	0	0	0	1	0	2	2	0	2	2	2	1	58	25	26	16	45	30	5.4	69	194	9.27	145	123	7.61	1.04
0	1	1	0	0	1	0	1	0	1	0	0	0	2	0	0	1	2	2	1	54	25.14	12	17	50	25	4.9	98	151	9.54	130	423	6.83	2.07
0	0	0	0	1	1	0	1	0	0	0	0	0	2	1	0	2	2	2	1	40	21.45	13	20	44	35	5.6	63	138	5.83	127	156	3.23	2.06
0	0	0	0	1	0	0	1	0	0	0	0	0	2	2	0	2	2	2	1	37	19.49	16	14	44	28	2.6	50	121	5.18	129	214	3.64	1.13
0	1	1	0	0	0	0	0	0	0	0	0	0	2	1	0	2	2	2	1	42	18.19	20	18	47	18	6.3	95	135	7.33	155	187	5.96	0.93
1	1	0	0	1	0	0	0	0	0	0	0	0	2	2	0	2	2	1	1	55	24.75	32	20	46	27	7.3	86	185	4.04	143	195	2.64	0.98
0	1	1	0	1	0	0	1	0	0	0	1	0	2	2	0	2	2	2	1	54	23.66	68	35	45	30	6.6	84	144	4.67	144	120	3.04	0.27
1	1	1	0	1	1	0	0	0	1	1	0	0	2	1	0	2	2	2	1	73	24.05	21	20	42	31	2.7	59	207	14.11	136	271	12.23	1.12
0	0	0	0	1	1	0	1	0	0	0	1	0	2	2	0	2	2	2	1	43	24.24	21	21	49	29	6.9	71	166	5.43	131	251	4.14	1.01
0	0	0	0	1	0	0	1	0	1	0	0	0	2	2	0	2	2	2	1	54	24.16	15	14	45	30	4	52	128	5.85	128	268	3.46	1.72
0	1	1	1	1	1	0	1	0	0	0	0	0	2	1	0	1	2	2	1	54	26.95	30	21	51	28	4.5	105	131	9.26	154	240	5.81	2.26
0	1	1	1	0	1	0	1	0	0	0	0	0	1	1	0	1	2	2	1	66	25.26	33	20	45	19	9	76	152	7.11	161	192	4.82	1.7
0	1	1	1	1	1	0	0	0	0	0	0	0	2	2	0	2	2	2	1	44	23.51	35	27	47	23	4.3	80	267	5.58	157	223	3.48	1.52
0	0	0	0	1	1	0	1	0	0	0	0	0	2	2	0	2	2	2	1	42	22.19	20	23	50	31	5.5	63	120	6.77	135	215	4.35	1.7
0	1	1	1	1	1	0	1	0	0	0	0	0	2	2	0	2	2	1	1	71	20.28	14	13	46	34	4.5	83	116	13.2	132	275	9.88	2.09
0	0	0	0	0	0	0	1	0	0	0	0	0	2	2	1	2	2	2	1	53	25.16	16	20	46	44	5.4	49	162	7.67	123	334	5.35	1.69
0	1	0	0	1	1	0	0	0	0	0	0	0	2	2	0	2	2	2	0	42	20.7	37	16	50	32	4.8	75	201	7.48	173	303	4.77	1.86
0	1	1	1	1	1	0	1	0	1	0	0	0	2	2	0	2	2	1	1	58	23.31	34	23	46	24	3.9	90	208	8.94	151	341	4.96	3.1
0	1	1	1	1	0	0	0	0	0	0	0	0	2	2	0	2	2	2	1	54	21.3	11	15	39	40	4.6	75	128	7.35	156	358	3.9	2.34
0	0	0	0	1	0	0	1	0	1	0	0	0	2	2	0	2	2	2	1	61	20.55	21	19	47	32	6.3	65	186	7.59	134	178	5.22	1.92
0	1	1	1	1	1	0	1	1	0	0	0	0	2	2	0	2	2	2	1	36	23.96	21	16	49	33	4.2	92	119	9.21	151	277	6.68	1.7
0	0	0	0	1	1	0	0	0	0	0	0	0	2	1	0	2	2	2	1	22	20.55	11	15	44	33	4.1	51	175	9.09	129	269	6.9	1.6
0	1	0	0	1	0	0	1	0	0	0	0	0	2	2	0	2	2	2	0	35	21.26	30	22	44	22	5.5	91	139	6.79	142	164	4.4	1.91
0	0	0	0	1	1	0	1	0	0	0	0	0	2	1	1	2	2	1	1	34	27.47	32	14	50	31	4.3	54	180	9.46	129	292	7.18	1.56
1	1	1	1	1	1	0	0	0	0	0	0	0	2	1	0	2	2	2	1	52	23.88	80	38	48	30	4.7	66	182	8.12	158	237	5.78	1.65
0	1	0	0	0	1	0	0	1	0	0	0	0	2	2	0	2	2	2	1	65	24.46	30	27	49	24	10.2	93	166	3.67	145	102	1.93	1.22
1	1	1	1	0	1	0	1	0	0	0	0	0	2	2	0	2	2	2	1	35	22.78	61	30	46	30	3.9	77	174	6.95	152	191	4.45	1.46
0	1	0	0	1	1	0	0	0	0	0	0	0	2	2	0	2	2	2	1	47	25.35	24	24	49	30	6.2	76	191	3.98	158	178	2.33	1.35
0	0	0	0	1	0	0	1	0	0	0	0	0	2	2	0	2	2	2	1	68	27.12	17	19	43	31	7.2	59	191	6.45	145	169	4.18	1.75
0	1	1	0	0	1	1	1	0	1	0	0	0	2	2	0	2	2	2	1	66	24.38	19	15	44	33	4.9	73	153	5.54	143	230	3.47	1.22
0	1	1	1	0	1	0	1	0	0	0	0	0	2	2	0	2	2	2	1	70	24.06	58	22	49	23	6.7	97	126	7.47	142	206	4.52	2.38
0	1	1	0	1	1	0	0	0	0	0	0	0	2	1	1	1	2	1	1	53	24.38	13	11	48	23	3.6	80	122	5.47	158	222	3.34	1.5
0	1	1	1	1	0	0	1	0	1	0	0	0	2	2	0	2	2	2	0	57	25.69	24	19	41	32	6	76	145	5.51	136	238	3.1	1.83
0	0	0	0	0	0	0	0	0	1	0	0	0	2	2	0	2	2	2	1	74	22.86	24	33	46	29	3.2	67	132	11.87	127	197	7.75	0.77
0	1	0	0	0	0	0	0	0	0	0	0	0	2	2	1	2	2	2	1	82	23.18	11	16	43	25	5.4	63	167	5.34	128	142	3	1.72
0	1	0	0	1	0	0	1	0	0	1	1	0	2	2	0	2	2	2	0	65	23.62	19	25	48	26	5.2	78	124	6.73	155	192	4.13	2
0	1	1	0	0	0	0	0	0	0	1	0	0	2	2	0	2	2	2	0	47	21.2	12	11	47	28	6.4	79	117	6.3	157	167	3.16	2.48
0	1	1	0	1	0	0	1	0	0	0	0	0	2	2	0	2	2	2	1	60	20.08	18	23	47	26	5.1	78	213	6.99	148	226	4.28	2.01
0	1	0	0	0	0	0	0	0	0	0	0	0	2	1	0	2	2	2	1	45	19.61	21	20	46	40	4.7	87	163	9.48	142	279	7.43	1.6
0	1	1	0	1	1	0	1	0	1	0	0	0	2	2	0	2	2	2	1	56	24.86	18	14	41	34	2.8	67	171	9.93	136	291	7.73	1.43
1	1	1	0	1	1	0	0	0	1	0	0	0	2	2	0	2	2	2	1	67	23.66	13	14	45	30	6.7	70	217	6.1	147	254	3.13	2.38
0	0	0	0	1	0	0	1	0	0	0	0	0	2	2	0	2	2	2	1	45	21.77	9	16	45	30	3.5	61	130	3.85	142	236	2.14	1.3
0	1	0	1	1	0	0	1	0	1	0	0	0	2	2	0	2	2	2	0	62	36.68	26	20	40	35	5.3	78	130	4.35	133	188	1.77	2.3
0	1	1	1	1	1	0	1	0	0	0	0	0	2	1	0	1	2	1	1	63	19.03	13	15	40	33	3.3	88	145	4.14	137	257	2.76	0.95
0	1	1	1	0	1	0	1	0	0	0	0	0	2	2	0	2	2	2	1	54	30.11	35	25	48	22	4	81	180	10.02	154	248	4.92	4.18
0	1	1	1	0	1	0	0	0	0	0	0	0	2	2	1	2	2	2	1	44	17.96	6	13	49	25	3.7	83	126	3.93	145	231	1.59	1.98
0	1	0	0	1	0	0	1	1	0	0	0	0	2	2	0	2	2	2	1	39	21.63	49	21	52	20	5.3	67	135	6.74	149	186	4.02	2.17
0	1	0	0	1	0	0	1	0	0	0	0	0	2	2	0	2	2	2	0	58	26.42	36	21	49	26	5.9	77	139	7.37	159	260	4.19	2.17
0	1	1	1	0	0	0	0	0	0	0	0	0	2	2	0	2	2	2	1	53	25.71	14	19	49	27	5.6	85	201	6.38	165	240	4.19	1.75
0	1	1	1	1	1	0	1	0	0	0	0	0	2	2	0	2	2	2	1	68	24.61	17	15	39	34	5	76	166	8.01	129	220	5.89	1.38
0	1	1	1	0	1	0	1	0	1	1	0	0	2	2	0	2	2	2	1	69	25.71	19	14	43	31	9.8	111	140	7.32	127	189	4.7	2.04
0	1	0	0	1	1	0	1	0	0	0	0	0	2	2	0	2	2	2	0	58	28.4	19	19	49	29	4.1	87	141	5.46	177	240	3.44	1.5
0	1	0	0	1	1	0	0	0	0	0	0	0	2	2	0	2	2	2	1	39	20.2	14	17	49	23	4.3	81	129	3.98	123	191	2.26	1.22
0	1	1	1	0	1	0	1	0	0	0	0	0	2	2	0	2	2	1	1	68	23.12	17	19	50	28	3.7	77	163	5.74	137	165	3.69	1.49
0	1	1	1	1	0	0	1	1	0	0	0	0	2	2	0	2	2	2	0	60	23.81	14	16	47	18	8.5	91	148	6.54	162	209	4.75	1.37
1	1	1	0	0	1	0	1	0	0	0	0	0	2	2	0	2	2	1	1	55	24.22	14	16	51	26	4.5	86	151	7.48	166	239	4.13	2.54
0	1	1	1	1	1	0	1	0	1	0	0	0	2	1	0	2	2	2	1	64	25.04	12	18	53	28	5.2	92	151	5.93	154	285	3.02	2.28
0	1	0	0	1	1	0	1	0	0	0	0	0	2	2	0	2	2	2	1	20	20.15	16	20	48	31	4.8	81	208	9.92	139	307	7.46	1.64
0	1	0	1	1	1	0	1	0	0	0	1	0	2	2	0	2	2	2	1	43	24.96	32	24	48	30	5.2	84	157	5.81	161	192	3.77	1.35
0	1	1	1	1	1	0	1	0	0	0	0	0	2	2	0	2	2	2	1	56	17.58	20	22	47	33	5	75	194	6.95	156	241	4.51	2.03
0	1	1	0	0	0	0	0	0	1	0	0	0	2	1	1	2	2	2	0	53	28.58	46	24	48	23	7.9	95	136	8.11	142	239	4.82	2.28
0	1	0	0	0	1	0	1	0	0	0	0	0	2	2	0	2	2	2	0	42	26.3	32	25	45	37	3.9	76	162	6.16	145	290	3.31	2.19
0	1	1	0	1	1	0	0	0	1	0	0	0	2	1	0	1	2	2	1	61	25.35	14	14	43	32	6.7	60	215	8.5	142	319	5.79	1.74
0	1	1	1	1	1	0	1	0	0	0	0	0	2	2	1	2	2	2	1	40	26.2	21	17	46	31	5.6	84	200	6.46	158	235	4.17	1.51
0	1	0	0	1	1	0	1	1	0	0	0	0	2	2	0	2	2	2	1	47	25.62	19	13	39	40	5.2	89	154	10.29	159	228	7.78	1.87
0	0	0	0	1	1	0	1	0	1	0	0	0	2	2	0	2	2	2	0	45	21.79	9	12	41	40	4.1	52	119	7.53	117	425	5.94	1.3
0	0	0	0	1	1	0	1	0	0	0	0	0	2	2	1	2	2	2	0	59	26.89	24	18	38	39	4.9	60	200	8.97	133	281	4.73	3.72
1	1	1	0	1	1	0	1	1	0	0	0	0	2	1	0	2	2	1	1	59	17.96	16	21	41	41	6.2	85	131	5.63	147	110	2.75	2.47
0	1	0	0	1	0	0	1	0	0	0	0	0	2	2	0	2	2	2	0	56	22.72	22	15	41	30	5.5	62	126	5.19	147	126	3.18	1.62
0	0	0	0	1	1	0	1	0	1	0	0	0	2	2	0	2	2	2	1	68	23.23	13	18	47	27	3.9	59	182	6.69	126	396	4.32	1.82
1	1	0	0	1	1	0	0	0	0	0	0	0	2	2	0	2	2	2	1	42	26.67	13	12	46	29	6.6	84	169	7.22	149	320	4.71	1.92
0	0	0	0	0	0	0	0	0	0	0	0	0	2	1	0	2	2	2	1	48	24.03	9	14	41	25	4.1	47	123	6.69	106	323	4.05	2.11
0	1	1	0	1	0	0	0	0	0	0	0	0	2	2	2	2	2	2	1	42	27.72	32	20	50	34	6.1	68	169	7.48	149	433	4	2.77
0	1	1	0	1	1	0	0	0	0	0	0	0	2	2	1	2	2	2	0	48	25.95	14	15	48	26	4.2	87	129	6.18	142	268	3.39	1.97
0	0	0	0	0	0	0	0	0	1	0	0	0	2	2	0	2	2	2	0	43	29.74	181	127	38	36	7	70	222	5.32	142	304	2.73	1.92
0	1	0	0	1	0	1	1	1	0	1	0	0	2	2	0	2	2	2	0	58	18.83	11	14	47	24	3.7	71	155	7.06	143	205	4.9	1.67
0	1	1	1	1	1	0	1	0	1	0	0	0	2	2	0	2	2	2	1	40	27.06	49	23	50	27	5.9	106	177	7.78	172	166	4.87	2.43
0	1	1	1	0	0	0	0	0	1	0	0	0	2	2	0	2	2	2	1	62	34.88	18	20	54	32	5.7	112	152	6.33	143	275	2.9	2.82
0	0	0	0	1	1	0	1	0	0	0	0	0	2	2	0	2	2	2	1	37	33.25	51	44	42	39	4.2	62	291	8.04	148	428	5.38	1.57
0	1	0	0	0	1	0	0	0	0	0	0	0	2	2	0	2	2	2	0	31	21.8	12	11	50	25	6.1	75	150	5.43	136	103	2.11	2.41
0	1	1	0	0	1	0	1	0	0	0	0	0	2	2	1	2	2	2	1	59	26.53	20	23	46	26	8.1	100	220	6.91	165	152	4.06	2.02
0	1	1	1	1	0	0	1	0	1	0	0	0	2	2	0	2	2	2	1	51	25.68	36	18	49	26	5.9	95	145	7.62	154	228	4.27	2.19
0	1	0	0	1	1	0	0	0	0	0	0	0	2	2	1	2	2	2	1	64	24.22	17	15	49	32	6.4	121	134	4.99	153	174	3.37	1.22
0	1	1	1	1	0	0	1	0	0	0	0	0	2	2	1	2	2	2	1	80	24.09	15	18	43	31	5.7	113	254	9.82	144	239	6.96	1.9
0	0	0	0	1	1	0	1	0	0	0	0	0	2	0	0	0	2	2	1	42	21.83	20	25	44	37	5.9	67	406	6.58	117	264	4.67	1.41
0	1	0	0	1	0	0	1	0	0	0	0	0	2	2	0	2	2	2	0	61	22.86	14	23	46	34	5.8	93	198	7.42	152	266	4.76	1.82
0	1	0	0	1	1	0	1	1	0	0	0	0	2	2	2	2	2	2	0	45	24.09	18	15	42	34	5.4	88	122	6.55	138	333	4.24	1.76
0	1	1	0	1	0	0	1	1	0	0	0	0	2	2	0	2	2	2	1	53	28.72	16	14	43	43	5.8	82	128	7.79	154	310	4.12	3.05
0	1	0	0	1	1	0	0	0	0	0	0	0	2	1	0	1	2	2	1	69	18.49	22	25	39	39	5.6	106	238	5.8	126	240	4.1	1.1
0	0	0	0	0	1	0	0	0	0	0	0	0	2	2	0	2	2	2	1	54	23.83	13	17	47	33	3.7	59	157	6.18	138	171	3.96	1.94
0	0	0	0	1	0	0	1	0	0	0	0	0	2	2	0	2	2	2	1	55	18.03	7	12	41	34	2.9	52	152	5.1	116	239	3.25	1.37
0	1	1	1	1	1	0	1	0	0	0	0	0	2	1	1	1	2	2	1	65	21.3	9	15	44	25	6.2	84	153	7.15	149	250	5.46	1.21
0	1	0	1	1	0	0	0	0	0	0	0	0	2	2	0	2	2	2	1	67	23.62	14	17	45	34	5.7	89	174	6.9	144	223	4.8	1.53
0	1	1	1	0	1	0	1	0	1	0	0	0	2	2	0	2	2	2	1	48	26.06	17	15	46	33	5.1	92	154	7.54	144	283	6.32	0.95
0	1	0	0	1	1	0	1	0	0	0	0	0	2	2	0	2	2	1	1	63	19.6	6	15	47	35	4.3	70	192	8.07	149	180	6.97	0.81
0	1	0	1	0	0	0	0	0	1	0	0	0	2	2	0	2	2	2	0	74	27.55	19	22	46	23	6.1	63	218	5.38	136	145	3.08	1.95
0	1	1	1	1	1	0	0	0	0	0	0	0	2	2	0	2	2	2	1	57	24.22	24	21	50	22	7.6	77	139	5.35	151	252	3.18	1.56
0	1	1	1	1	1	0	0	0	1	0	0	0	2	2	0	2	2	2	1	66	30.45	17	18	44	25	5.9	79	141	5.88	144	149	3.2	2.19
0	1	1	1	1	1	1	1	0	1	0	0	0	2	2	0	2	2	2	1	59	24.86	87	54	48	30	4.2	84	205	6.71	146	325	4.11	2.02
1	1	0	0	1	1	0	1	0	0	0	0	0	2	2	1	2	2	2	1	37	23.14	11	19	39	34	5	88	197	5.33	154	217	3.43	1.45
0	0	0	0	1	1	1	1	0	0	0	0	0	2	2	0	2	2	2	1	38	23.73	15	18	46	27	4.8	61	147	5.81	101	215	4.18	1.09
0	0	0	0	1	1	0	1	0	0	0	0	0	1	2	0	2	2	2	0	47	20.81	8	9	44	29	4.8	52	145	4.28	93	287	2.663	1.29
1	1	1	1	1	1	1	1	0	0	0	0	0	2	2	0	2	2	2	1	50	26.13	39	30	50	23	4.6	83	161	5.67	139	244	3.35	1.84
0	0	0	0	0	0	0	0	1	0	0	0	0	2	2	0	2	2	2	1	56	21.99	71	43	52	28	4.6	59	172	4.71	136	202	3.12	1.25
0	0	0	0	1	1	0	1	0	0	0	0	0	2	2	0	2	2	2	0	44	25.34	10	16	50	28	3.6	58	115	5.12	121	342	2.88	1.8
0	1	1	0	1	0	0	1	0	1	0	0	0	2	2	0	2	2	2	1	48	34.72	55	26	45	29	6.4	101	141	6.44	163	224	4.11	1.71
0	0	0	0	0	1	0	1	1	0	1	0	0	2	2	0	2	2	2	1	53	25.2	13	11	46	29	4	62	153	7.1	128	261	5.09	1.68
0	1	1	0	1	0	1	0	0	1	0	0	0	2	2	0	2	2	2	1	62	23.04	8	13	49	33	4.2	78	177	8.85	145	174	6.43	1.79
0	1	0	1	1	1	0	1	0	0	0	0	0	2	2	1	2	2	2	1	48	21.72	35	23	48	28	6	59	85	7.9	144	234	5.21	2.22
0	1	1	0	1	1	0	1	0	0	0	0	0	2	2	0	2	2	2	1	72	23.56	14	16	44	28	6.6	58	160	5.62	132	164	4.03	1.12
0	1	1	1	1	1	0	1	0	0	0	0	0	2	2	0	2	2	2	1	32	23.67	21	18	50	27	5.4	62	183	5.73	147	241	3.74	1.48
0	1	0	0	1	0	0	1	0	1	1	0	0	2	2	0	2	2	2	1	58	26.79	31	38	52	27	8.3	104	134	5.04	114	218	2.99	1.54
0	0	1	0	1	1	0	0	0	0	0	0	0	2	1	0	2	2	1	1	45	21.08	22	25	45	37	3.8	61	234	9.26	131	254	6.47	1.85
0	1	1	1	1	0	0	0	0	0	1	0	0	1	1	1	2	2	2	0	68	22.84	29	25	43	26	9.4	72	126	7.37	100	279	4.7	2.16
0	1	1	1	0	1	0	1	1	1	1	0	1	2	2	0	2	2	2	1	57	29.07	57	45	46	27	5.5	99	179	8.4	165	211	5.39	2.34
0	1	1	1	1	0	0	1	0	1	1	0	0	2	2	0	2	2	2	0	66	21.22	9	13	53	20	6.4	88	135	7.61	128	180	5.16	1.63
0	1	1	0	0	1	0	0	0	1	1	0	0	2	2	0	2	2	2	0	74	23.44	19	20	42	35	7.4	83	188	5.56	135	189	3.22	1.48
0	1	0	0	1	1	0	1	0	0	0	0	0	2	2	0	2	2	2	1	42	22.86	42	27	50	26	4.8	81	185	6.64	155	229	3.97	2.02
0	1	0	0	1	1	0	0	0	0	0	0	0	2	2	0	2	2	2	1	13	17.1	10	17	52	29	3.5	66	185	7.27	140	341	3.85	2.82
0	0	0	0	1	1	0	0	0	0	0	0	0	2	2	0	2	2	2	1	51	19.56	14	18	48	26	6.4	83	156	5.64	111	211	3.84	1.08
0	1	1	0	1	1	0	1	1	0	0	0	0	2	2	0	2	2	2	1	67	26.26	21	21	46	33	4.5	69	143	7.7	137	289	4.49	2.35
1	1	1	1	0	1	0	0	0	1	0	0	0	2	1	0	1	2	2	1	45	25.88	18	22	49	33	6.8	81	223	8.3	160	212	5.7	1.89
0	1	1	0	0	1	0	1	1	1	0	0	0	2	2	0	2	2	2	1	44	25.51	29	20	53	37	4.1	70	147	9.58	167	284	5.42	3.35
0	0	0	0	1	1	0	0	0	0	0	0	0	2	2	0	2	2	2	1	48	22.21	8	16	48	35	3	58	168	6.05	130	251	4.46	1.28
0	1	1	1	1	1	0	1	0	0	0	0	0	2	2	0	2	2	2	1	80	17.37	16	21	43	32	5.7	92	148	5.42	120	175	3.14	1.58
0	1	1	1	1	1	0	1	0	0	0	0	0	2	2	0	2	2	2	0	53	29.64	20	16	47	28	3.5	68	153	7.56	145	190	5.7	1.07
0	1	1	1	1	0	0	1	0	1	0	0	0	1	2	0	2	2	2	0	59	26.83	22	37	45	36	9.5	109	223	6.61	164	186	4.86	0.97
0	1	1	1	1	0	1	1	0	0	1	0	0	2	2	0	2	2	2	1	64	23.99	12	14	45	26	6.9	66	104	3.78	145	104	2.43	1.1
0	0	0	0	0	0	0	0	0	1	0	0	0	1	1	0	1	1	2	1	55	22.03	22	15	44	30	4.4	47	147	7.48	135	347	3.54	3.33
0	0	0	0	1	1	0	1	0	0	0	1	0	2	2	0	2	2	1	1	42	21.77	14	16	49	21	4.1	59	138	7.15	135	212	4.22	2.41
0	1	1	1	1	0	0	0	0	0	0	1	0	2	2	0	2	2	2	1	64	24.96	17	22	53	18	8.1	74	166	4.17	126	160	2.16	1.68
0	1	0	0	0	0	0	0	0	0	0	0	0	1	1	0	0	1	0	0	55	23.53	31	20	51	25	6.8	89	176	10.45	156	175	7.57	1.97
0	1	1	1	1	0	0	1	0	0	0	0	0	2	2	0	2	2	2	0	44	23.98	27	16	55	19	3.4	76	154	9.68	152	299	6.8	2.27
0	1	1	1	1	0	0	1	0	0	0	0	0	1	1	0	1	2	2	0	66	24.45	17	23	43	36	8.2	79	131	6.03	155	181	2	2.21
0	1	0	0	0	0	0	0	0	0	1	0	0	2	2	0	2	2	2	1	72	25.1	21	23	50	28	7.4	80	156	5.21	157	176	2.97	1.86
0	1	0	0	1	0	0	1	0	0	0	0	0	2	2	0	2	2	2	1	43	24.46	25	16	46	33	4.4	83	127	8.68	148	200	5.02	2.82
0	1	1	1	1	0	0	1	0	1	0	0	0	2	2	0	2	2	2	1	71	24.61	13	13	44	23	6.5	100	142	7.5	146	245	4.45	2.26
0	1	1	1	1	0	1	1	0	1	0	0	0	2	2	0	2	2	2	1	65	22.49	8	10	43	32	4	75	144	8.18	148	325	6.12	1.37
0	0	0	0	0	1	0	1	0	0	1	0	0	2	2	0	2	2	2	0	49	24.56	16	19	47	30	7.1	49	139	7.3	133	290	4.53	2.21
1	0	0	0	1	1	0	0	0	0	0	0	0	2	2	0	2	2	2	1	61	22.43	12	17	43	28	6.2	55	137	5.88	129	193	3.7	1.77
0	1	1	1	1	1	0	1	0	0	0	0	0	2	2	0	2	2	2	0	47	22.53	25	28	46	22	5.7	54	191	9.35	145	544	6.97	0.96
0	0	0	0	1	1	0	0	0	0	0	0	0	2	2	0	2	2	2	1	41	25.64	22	21	52	30	3.6	64	168	4.18	130	244	2.25	1.44
0	1	1	1	1	1	0	1	0	1	0	0	0	2	2	0	2	2	2	1	64	24.91	24	18	41	22	5.6	90	149	6.25	151	162	3.71	1.96
0	0	0	0	1	1	0	1	1	0	0	0	0	2	2	0	2	2	2	1	43	20.96	7	21	45	27	5.2	57	152	4.46	117	173	2.64	1.47
0	1	1	1	1	1	0	1	0	0	0	0	0	2	2	0	2	2	2	1	83	23.37	23	25	43	34	4.2	71	149	6.4	138	182	3.08	2.78
0	1	1	0	1	0	0	1	0	0	0	0	0	2	2	0	2	2	2	0	42	20.9	6	10	45	28	5.3	95	134	7.75	146	335	5.83	1.43
0	1	0	0	0	1	0	0	0	0	0	0	0	2	2	0	2	2	2	1	32	21.6	15	16	53	31	4.5	71	163	5.3	147	240	3.69	1.27
0	0	0	0	1	1	1	1	0	1	0	0	0	2	2	0	2	2	2	1	70	25.39	9	15	42	27	5	66	177	5.71	127	309	4.02	1.05
0	1	0	0	1	1	1	1	0	0	0	0	0	2	2	0	2	2	2	1	64	23.31	14	24	44	31	5.8	81	191	4.72	136	192	3.31	0.9
0	1	1	0	1	1	0	1	0	0	0	0	0	1	2	1	2	2	2	1	41	20.52	16	18	46	35	3.5	61	154	6.94	168	222	4.75	1.6
0	0	0	0	1	1	0	0	0	0	0	0	0	2	2	1	2	2	1	0	36	19.84	41	26	42	45	5.1	57	147	7.94	124	363	5.08	2.28
0	1	0	0	1	0	1	0	0	0	0	0	0	2	2	0	2	2	2	1	61	22.14	23	20	48	25	4.6	108	141	5.4	136	126	4.1	0.8
0	1	1	0	1	1	0	1	0	0	1	0	0	2	2	0	2	2	2	1	62	23.44	22	20	45	34	7.3	64	182	5.5	159	194	3.45	1.44
0	1	0	0	0	1	0	1	0	0	0	0	0	2	1	0	1	2	2	1	34	26.89	58	23	48	33	5.3	80	214	6.54	135	271	3.52	2.17
0	1	0	0	1	1	0	1	1	0	0	0	0	2	2	0	2	2	2	1	35	20.34	35	18	43	38	4.2	91	161	8.02	158	236	6.09	1.26
0	1	1	0	1	0	0	1	0	0	0	0	0	2	2	0	2	2	2	1	40	23.67	90	43	46	23	6.5	79	188	3.84	152	122	2.2	1.46
0	1	1	1	1	1	0	1	0	0	0	0	0	2	2	0	2	2	2	1	69	26.31	12	20	43	27	2.1	64	178	5.82	113	175	3.57	1.64
0	1	1	1	0	1	1	1	0	1	0	0	0	2	2	1	2	2	2	1	64	24.22	19	15	44	24	4.5	72	141	8.23	155	327	4.31	3.13
0	1	1	0	1	0	0	1	0	0	0	0	0	2	1	0	2	2	2	0	63	27.36	27	18	45	28	6.9	87	157	8.2	150	222	5.18	2
0	0	1	0	1	1	0	1	0	0	0	1	0	2	2	0	2	2	2	1	44	18.59	14	16	44	22	3.8	60	123	5.14	117	232	2.91	1.75
0	1	1	1	0	0	0	0	0	0	0	0	0	2	1	0	2	2	2	1	44	31.64	32	18	48	29	5	57	161	5.78	163	200	2.62	2.64
0	1	0	1	1	0	0	1	0	0	0	0	0	2	2	0	2	2	2	1	61	21.26	15	24	46	28	7.2	64	170	6.36	151	299	3.23	2.3
0	1	0	0	0	0	1	0	0	1	0	1	0	2	2	0	2	2	2	0	52	28.65	26	20	43	28	4.4	75	164	9.58	157	258	5.03	3.84
0	1	0	0	1	1	0	0	0	0	0	0	0	2	2	0	2	2	2	1	35	18.34	6	12	48	31	3.7	65	168	8.8	154	331	6.7	1.6
0	0	0	0	0	1	0	0	0	0	0	0	0	2	2	0	2	1	2	1	56	27.89	5	16	53	30	6.9	64	187	7.14	131	191	4.86	1.86
0	1	1	1	0	1	0	1	0	0	0	0	0	2	2	0	2	2	2	0	35	27.68	15	13	51	24	4.5	85	139	7.28	144	236	4.14	2.36
0	1	1	1	0	0	0	0	0	1	0	0	0	2	2	0	2	2	2	0	68	23.56	29	26	44	26	4.4	81	158	4.99	140	147	3.05	1.29
0	1	0	0	0	1	0	1	0	0	0	0	0	2	2	0	2	2	2	0	60	25.97	11	14	44	27	5.1	88	87	6.82	137	188	3.09	3.04
0	1	0	0	1	0	0	1	0	0	0	0	0	2	2	1	2	2	2	0	64	23.15	16	17	47	27	7.5	107	134	8.24	134	219	5.11	2.25
0	0	0	0	1	1	0	1	0	0	0	0	0	2	1	0	2	2	2	0	38	22.89	10	14	47	35	5.9	50	143	6.32	116	300	4.81	1.09
0	1	1	1	1	0	0	1	0	1	0	0	0	2	0	0	0	2	2	0	53	26.51	16	17	54	24	5.3	90	172	6.8	151	224	3.67	2.41
0	1	1	0	1	0	0	1	0	0	0	0	0	2	1	0	1	2	1	1	41	26.57	45	22	49	29	7.3	60	152	6.87	148	352	4.21	1.76
0	0	0	0	1	1	0	1	0	0	0	0	0	2	2	0	2	2	2	1	45	18.82	11	15	42	31	3.8	67	159	7.87	113	313	5.44	1.53
1	1	1	1	1	1	0	0	0	0	0	0	0	2	1	0	2	2	2	1	51	19.96	9	14	49	28	6.4	94	273	7.35	153	182	5.27	1.04
0	1	0	0	1	1	0	1	1	0	0	0	0	2	2	0	2	2	2	1	47	22.31	28	21	50	36	5.6	74	158	8.57	142	293	6.54	1.36
0	0	0	0	0	1	0	1	0	0	0	0	0	2	1	0	2	2	2	1	56	24.26	16	20	50	22	4.4	48	170	5.03	133	251	2.25	2.17
0	1	1	0	1	0	0	1	0	1	1	0	0	2	2	0	2	2	2	1	65	23.67	16	14	47	28	3.4	77	225	9.69	161	353	6.41	2.34
0	1	1	1	0	1	0	1	0	0	0	0	0	2	2	0	2	2	2	1	65	22.77	12	19	47	31	4.9	75	154	7.9	156	188	5.3	1.9
0	1	1	1	0	0	0	0	0	0	0	1	0	2	2	0	2	2	2	0	48	26.37	24	20	50	28	4.1	50	124	6.07	155	141	3.9	1.5
0	1	1	0	1	1	0	1	0	0	0	0	0	2	2	0	2	2	2	1	55	30.11	22	21	42	28	6.8	86	352	7.66	137	235	4.27	2.58
0	1	1	1	0	1	0	1	0	0	0	0	0	0	0	0	0	2	2	0	42	25.97	42	27	49	25	4.7	76	114	9.12	146	192	6.58	1.93
0	0	0	0	1	1	0	1	0	0	0	0	0	2	2	0	2	2	2	1	40	19.96	8	13	42	37	5.6	54	125	5.88	108	314	3.77	1.64
0	1	1	0	1	1	0	1	0	0	0	0	0	2	1	0	1	2	2	1	69	24.62	14	20	44	29	5.1	67	182	6.28	143	170	3.97	1.8
0	1	1	1	1	1	0	0	0	1	0	0	0	2	2	0	2	2	2	1	73	31.25	9	15	42	25	3.6	54	134	5.22	144	226	3.31	1.28
0	1	0	0	1	1	0	1	0	0	0	0	1	1	1	0	1	1	2	1	59	22.39	6	14	46	16	2.8	68	156	7.8	142	158	5.92	1.13
0	1	0	0	1	1	0	1	1	0	0	0	0	2	2	0	2	2	2	1	49	20.96	10	18	50	27	5.3	77	166	11.17	129	277	9.61	1.14
0	1	1	1	1	0	0	1	0	0	0	0	0	2	1	0	1	2	2	1	48	23.18	25	24	48	25	4.7	86	140	6.94	153	232	3.91	2.28
0	0	0	0	1	1	1	0	0	0	0	0	0	2	2	0	2	2	2	1	59	22.31	19	26	45	23	8.6	77	205	10.33	130	169	9.06	0.81
0	1	1	1	1	0	1	1	0	1	0	0	0	2	2	0	2	2	2	0	60	23.67	9	15	48	26	4.3	85	126	6.19	148	184	4.49	1.3
0	0	1	0	0	0	0	0	0	0	0	0	0	2	2	0	2	2	2	1	52	22.49	21	25	48	25	3.6	63	145	5.2	86	341	2.8	2
1	1	0	0	1	1	0	0	0	0	0	0	0	2	2	0	2	2	2	1	67	23.53	53	46	52	31	2.6	80	275	6.53	150	79	3.85	1.61
0	1	1	0	1	0	0	1	1	0	0	0	0	0	2	0	2	2	0	1	72	19.08	18	18	46	22	5.4	80	133	5.42	142	185	3.12	1.72
0	1	1	0	1	0	0	1	0	0	0	1	0	2	2	1	2	2	1	0	67	21.88	38	27	44	33	7	84	169	4.3	136	83	2.96	0.88
0	0	0	1	0	0	0	0	0	0	0	0	0	2	2	0	2	2	2	1	63	24.54	24	26	43	30	4.9	66	149	4.48	135	198	1.53	2.26
0	1	0	0	1	1	0	1	0	0	0	0	0	2	2	1	2	2	2	1	31	23.91	18	16	49	28	4.3	106	160	6.07	141	259	4.14	1.29
0	1	1	0	1	0	1	1	0	1	0	0	0	2	2	0	2	2	2	0	61	31.6	38	28	52	30	5.1	99	151	5.88	162	218	3.36	1.63
0	1	1	0	1	1	0	1	0	1	0	0	0	2	2	0	2	2	2	1	52	25.35	27	31	43	40	5	85	201	6.47	140	215	3.85	2.12
1	1	0	0	1	0	0	0	0	0	0	0	0	2	1	0	1	2	2	1	57	25.91	20	23	51	21	5.7	98	227	7.3	144	277	5.1	1.72
0	1	0	0	1	1	0	0	0	0	0	0	0	2	2	1	2	2	2	1	14	23.29	21	20	49	36	4.4	59	165	6.74	138	305	4.06	2.07
0	1	0	0	1	1	0	1	1	1	0	0	0	2	2	0	2	2	2	1	65	26.81	34	24	52	32	6.2	98	156	7.37	133	162	5.17	1.62
1	0	0	0	1	1	0	0	0	0	0	0	0	2	2	0	2	2	2	1	43	21.97	11	15	44	30	3.3	62	177	5.25	115	272	3.4	1.28
0	1	1	1	1	1	1	0	0	1	0	0	0	2	2	0	2	2	2	1	63	27.51	17	21	48	23	6	120	236	6.67	122	237	4.02	2.03
0	0	0	0	1	0	0	1	0	1	0	0	0	2	2	0	2	2	2	1	60	19.23	13	24	47	31	5.9	72	210	4.85	138	158	3.33	1.19
0	1	0	0	1	1	0	1	1	0	1	0	0	2	2	0	2	2	2	1	49	25.5	13	15	54	38	5	84	213	5.76	130	174	2.91	2.11
0	1	0	0	1	0	0	1	0	1	0	0	0	2	2	0	2	2	2	1	38	30.07	77	46	47	34	6.7	103	226	9.89	173	171	6.32	2.69
0	1	1	0	1	0	0	1	1	0	0	0	0	2	2	0	2	2	2	0	55	18.96	15	20	46	34	7.9	61	132	6.69	114	218	4.68	1.12
0	1	1	1	1	1	0	0	1	0	0	0	0	2	2	1	2	2	2	1	63	18.82	25	104	39	39	4.4	54	265	9.57	84	563	7.43	1.57
0	0	0	0	1	0	0	1	0	1	0	0	0	2	2	0	2	2	2	0	61	27.18	33	14	47	32	4	53	157	6.41	132	289	4.6	1.45
0	1	0	0	0	1	0	0	0	0	0	0	0	2	2	0	2	2	2	0	56	21.46	52	31	39	37	4.4	70	142	7.08	154	271	4.91	1.56
0	1	1	1	1	1	0	1	1	0	0	0	0	2	2	0	2	2	2	1	35	24.68	31	23	54	25	4.8	86	160	9.16	155	311	3.88	4.11
0	1	1	1	1	1	0	1	0	0	0	0	0	2	2	1	2	2	2	0	40	24.51	20	17	45	26	4.9	73	118	5.73	159	172	4.5	0.89
0	1	1	1	1	1	0	0	1	0	0	0	0	2	2	0	2	2	2	1	42	20.9	17	16	49	27	4	87	152	8.31	138	227	5.4	2.23
0	0	0	0	1	1	0	1	0	1	0	0	0	2	1	0	2	2	1	0	58	19.56	7	15	44	29	4.7	59	151	7.27	120	201	5.44	1.44
0	1	1	0	1	1	0	1	1	0	0	0	0	2	2	0	2	2	2	1	33	24.46	45	27	47	27	2.6	66	237	9.3	143	314	5.73	2.56
1	0	0	0	1	1	0	1	0	0	1	0	0	2	2	0	2	2	2	1	59	21.79	24	21	43	28	3.2	51	395	7.46	120	152	5.59	1.24
0	0	0	0	1	1	0	1	0	0	0	0	0	2	2	0	2	2	1	0	59	22.21	10	17	41	37	7.1	58	207	6.75	123	182	4.92	1.4
0	1	0	1	1	1	0	0	0	0	0	0	0	2	2	0	2	2	2	1	55	21.13	17	20	44	34	5.2	97	109	6.79	149	193	4.57	1.73
0	1	1	0	1	1	0	1	0	0	0	0	0	2	2	0	2	2	2	1	63	23.03	17	19	43	34	4.8	61	123	6.76	151	192	4.58	1.8
0	1	0	0	1	1	0	1	0	0	0	0	0	2	2	0	2	2	2	1	69	28.81	13	16	49	28	5.3	89	250	5.59	142	187	3.57	1.56
0	1	0	0	0	1	0	0	0	1	0	0	0	2	2	0	2	2	2	1	47	23.71	39	25	46	23	7.7	72	202	7.62	163	214	4.91	1.77
1	1	1	0	1	1	0	0	0	0	0	0	0	1	2	0	2	2	2	1	58	24.62	15	16	46	24	4.7	77	133	5.37	173	190	2.95	1.81
0	1	1	1	1	0	1	1	0	1	0	0	0	2	2	0	2	2	1	0	70	26.64	104	54	51	27	6.6	58	179	7.21	154	241	5.15	1.6
0	1	1	1	0	1	0	1	0	0	0	0	0	2	2	0	2	2	2	1	38	22.92	12	15	51	25	5	86	154	7.16	155	224	4.98	1.65
0	1	1	1	1	1	0	1	1	0	0	0	0	2	2	0	2	2	2	1	58	23.14	27	16	44	29	4.3	80	127	10.01	132	279	7.4	1.96
0	1	1	0	1	1	0	1	0	0	0	0	0	2	2	0	2	2	2	1	42	28.39	63	21	48	27	6	89	196	8.11	154	202	6.11	1.47
0	1	0	0	0	1	0	1	0	1	0	0	0	2	2	2	2	2	2	1	48	25.9	47	29	49	24	5.5	105	232	9.33	172	107	7.24	1.73
0	1	0	1	0	1	1	1	0	1	0	0	0	2	2	0	2	2	2	1	71	32.56	22	23	49	31	3.9	78	153	6.35	156	226	4.15	1.58
0	0	0	0	0	1	1	0	1	0	0	0	0	2	2	1	2	2	0	1	49	23.73	12	13	47	26	3.4	69	164	4.92	132	249	3.43	1.05
0	0	0	0	0	0	0	1	0	0	1	0	0	2	1	1	2	2	2	1	70	24.06	11	15	49	29	8.8	108	149	4.43	128	134	2.77	1.11
0	1	1	0	1	1	0	1	0	0	0	0	0	2	2	0	2	2	2	1	58	17.92	20	22	45	29	5.5	83	210	3.54	131	289	1.98	1.12
0	1	0	0	1	1	0	1	0	0	0	0	0	2	2	0	1	2	2	1	62	19.83	24	24	47	25	5.6	59	122	8.94	149	207	6.1	2.07
0	0	0	0	1	1	0	1	1	1	0	0	0	2	1	0	1	2	2	1	61	24.03	13	20	45	35	4	65	186	5.68	129	254	3.3	1.97
0	0	0	0	1	1	0	1	1	0	0	0	0	2	2	0	2	2	2	0	62	19.84	8	14	54	18	5.3	74	151	4.51	123	207	3.31	1
0	0	0	0	0	0	0	0	0	0	0	0	1	2	2	0	2	2	2	0	36	28.26	11	17	47	26	3.1	48	160	5.89	129	242	3.88	1.52
0	1	1	1	1	1	0	1	0	1	1	0	0	2	2	0	2	2	2	1	46	31.8	31	26	49	31	5.3	115	200	7.16	154	162	4.78	1.69
0	0	0	0	0	0	0	0	0	0	0	0	0	2	2	0	2	2	1	0	40	31.22	28	16	48	32	4.7	56	156	8.98	140	216	7.79	0.68
0	1	1	0	1	1	0	1	0	0	0	0	0	2	2	0	2	2	2	1	55	26.12	21	19	46	38	6.2	92	132	8.81	141	327	5.94	2.21
0	1	1	1	0	1	0	1	0	0	0	1	1	2	1	0	1	2	2	1	60	22.06	27	28	48	30	5.7	99	231	23.18	146	184	4.28	13.85
0	1	0	1	1	0	1	1	0	1	0	1	0	2	2	0	2	2	2	1	58	25.99	21	22	49	29	4.1	66	164	6.93	148	199	5.62	0.88
1	1	1	1	1	1	0	1	0	0	0	0	0	2	2	0	2	2	2	1	49	22.04	32	16	45	18	5.8	76	105	10.23	133	73	8.21	1.1
0	0	0	0	0	1	1	0	0	0	0	0	0	2	2	2	2	2	2	1	57	22.49	15	17	46	27	2.7	60	151	5.45	128	279	3.4	1.65
0	1	0	0	0	0	0	0	0	0	0	0	0	2	2	1	2	2	2	1	45	22.04	10	15	45	27	6.3	77	194	4.44	146	175	2.94	1.1
0	0	0	0	1	1	0	1	0	0	0	0	0	2	1	0	1	1	2	1	70	20.03	25	19	43	36	3	47	219	8.11	131	319	6.1	1.12
0	1	1	1	1	1	0	0	0	1	0	0	0	2	0	0	0	2	2	1	50	23.13	42	13	49	38	3.7	64	232	7.53	165	262	4.53	2.18
0	1	0	0	1	1	0	1	0	1	0	0	0	2	2	0	2	2	2	1	74	25.25	13	16	42	27	3.9	76	136	7.79	158	235	4.9	1.99
0	0	0	0	1	1	0	1	0	1	0	1	1	2	2	0	2	2	2	0	61	25	26	23	48	26	6.8	78	154	6.69	148	239	4.47	1.67
0	1	0	0	0	1	0	1	0	0	0	0	0	2	1	0	2	2	2	0	41	28.41	21	16	51	24	4.7	85	159	7.32	148	282	5.39	1.25
0	0	0	0	1	1	0	1	0	0	0	0	0	2	2	0	2	2	2	1	36	22.63	10	16	45	31	3.2	56	128	5.52	111	232	3.94	1.32
0	0	0	0	1	0	0	0	0	0	0	0	0	2	2	0	2	2	2	1	66	20.96	9	14	47	28	3.4	60	219	4.96	125	303	3.06	1.45
0	1	0	0	1	1	0	1	0	0	0	0	0	2	2	0	2	2	2	0	35	23.12	24	14	48	28	4.2	69	117	7.52	152	313	4.62	2.4
0	0	0	0	1	0	0	1	1	1	0	1	0	2	1	0	2	2	2	0	56	19.03	14	17	47	23	8.8	60	162	5.42	139	150	3.77	1.3
0	1	1	1	1	1	1	0	0	0	0	0	0	2	2	0	2	2	2	1	43	25.1	29	22	49	20	3.1	83	166	9.52	144	238	6.53	2.28
0	1	1	1	1	1	0	1	0	0	0	0	0	2	2	0	2	2	2	1	59	26.33	28	15	46	26	4.1	65	165	3.88	143	178	2.21	1.17
0	1	1	1	1	0	0	1	1	1	0	0	0	2	2	0	2	2	2	1	68	24.09	22	20	45	30	3.5	79	173	7.06	140	252	4.94	1.24
0	1	1	1	0	1	0	0	0	0	0	0	0	2	2	0	2	2	2	1	56	24.22	36	21	47	30	5.7	82	129	9.1	154	281	5.16	3.13
1	1	1	1	1	1	0	1	0	0	0	0	0	2	0	0	0	2	2	1	49	24.54	24	21	49	21	3.9	88	189	9.11	141	207	5.86	2.39
0	1	0	0	1	0	0	1	0	0	0	0	0	2	2	0	2	2	2	1	64	23.44	11	20	45	28	4	78	191	4.89	126	193	3.68	0.81
0	1	1	1	1	1	1	1	0	1	0	0	0	2	2	0	2	2	2	1	57	28.63	18	15	39	42	5.3	82	189	4.5	135	284	2.86	1.29
0	1	0	1	1	1	0	1	0	1	0	0	0	2	0	0	0	2	2	1	60	26.83	13	21	42	30	7	85	239	5.33	140	216	3.35	1.56
0	1	1	1	0	1	1	0	1	0	0	0	0	2	2	0	2	2	2	1	55	25.95	21	15	48	26	5.2	73	191	6	139	332	3.86	1.58
0	1	1	0	1	1	0	1	1	0	0	0	0	2	2	0	2	2	2	1	55	20.45	24	21	39	24	5.7	87	167	10.61	133	196	8.1	1.39
0	0	0	0	1	1	0	1	0	0	0	0	0	2	2	2	2	2	0	1	67	20.31	13	18	46	32	4.8	68	171	7.17	129	274	4.33	2.19
0	1	0	1	1	1	0	1	0	0	0	0	0	2	2	0	2	2	2	1	19	27.76	54	24	51	28	7.2	91	129	10.84	137	190	8.23	1.91
0	0	0	0	1	1	0	1	1	1	0	0	0	2	2	0	2	2	2	1	58	21.63	8	19	52	28	4.2	53	176	3.54	133	152	2.12	1
0	0	0	0	1	1	0	1	0	1	0	0	1	2	2	0	2	2	2	1	58	24.67	24	20	51	33	5.2	50	202	5.99	136	174	4.71	0.94
0	1	1	1	1	0	0	1	0	1	0	0	0	2	1	0	2	2	1	1	58	24.69	63	25	45	35	5.4	68	139	5.39	156	163	2.52	2.32
1	1	1	0	1	1	0	0	0	1	0	1	0	2	1	0	2	2	2	1	45	22.41	25	21	49	37	5.8	76	178	8.76	144	246	6.8	1.22
0	1	1	0	1	1	0	0	0	1	1	0	0	2	2	0	2	2	2	1	69	22.04	8	15	34	41	7.5	63	182	10.54	159	296	8.663	1.32
0	0	0	1	1	0	0	0	0	0	0	0	0	2	1	1	1	2	2	1	55	23.5	6	14	47	36	3.1	62	147	4.79	100	165	3.11	1.22
0	1	0	1	1	1	0	1	1	1	0	0	0	2	2	0	2	2	2	0	46	24.45	29	19	49	30	4.4	66	154	7.1	164	333	4.62	1.87
0	0	0	0	1	1	0	1	0	0	0	0	0	2	2	0	2	2	2	1	71	19.56	10	17	39	28	6	72	212	7.28	96	284	4.96	1.49
0	1	0	1	1	1	0	1	0	0	0	0	0	2	2	0	2	2	2	0	27	25.69	36	24	46	39	4.6	71	172	5.87	156	239	3.56	1.77
1	1	0	0	1	0	1	1	0	0	0	0	0	2	2	0	2	2	2	1	58	20.43	9	12	47	24	5.1	69	198	6.6	156	197	4.9	1.1
0	0	0	0	1	1	0	1	0	1	0	0	0	2	2	1	2	2	2	0	49	23.44	14	14	47	31	2.6	67	153	9.68	140	281	6.2	2.49
0	1	1	1	1	0	0	1	0	1	0	0	0	2	2	0	2	2	2	1	63	20.02	46	29	44	26	7.4	66	151	7.9	135	170	5.75	1.42
0	1	1	0	1	1	0	1	0	0	0	0	0	2	2	1	2	2	2	1	56	19.71	14	18	46	38	7.1	86	197	6.11	145	290	3.24	2.3
0	1	1	0	1	1	0	1	0	1	0	0	0	2	2	0	2	2	2	1	65	22.39	9	14	41	44	3.9	70	149	6.41	133	332	4.35	1.59
0	1	0	0	0	0	0	0	0	1	1	0	0	2	2	0	2	2	2	1	37	30.37	29	23	49	25	5.3	70	121	9.39	146	277	6.43	2.2
0	0	0	0	1	1	0	0	0	0	0	0	0	2	2	1	2	2	2	1	59	17.69	20	18	49	31	4.3	50	130	5.1	128	145	3.73	0.85
0	1	1	0	1	0	0	1	0	1	0	0	0	2	2	0	2	2	2	1	63	21.34	12	17	49	29	6.8	115	168	10.01	120	171	7.13	1.77
0	1	0	0	1	1	0	1	1	0	0	0	0	2	2	0	2	2	2	1	49	23.31	15	20	39	40	4.5	74	139	9.43	129	304	6.7	1.71
0	1	1	1	1	0	0	1	0	0	0	0	0	2	2	0	2	2	2	0	66	23.94	8	11	44	26	7.8	95	154	8.09	123	293	3.89	3.14
0	1	1	1	0	0	0	0	0	0	0	0	0	2	1	0	2	2	2	0	58	23.39	9	11	48	19	7.2	77	156	7.91	145	162	6.3	1.1
1	1	0	0	1	1	0	1	0	0	0	0	0	2	2	0	2	2	2	1	34	20.37	13	16	54	24	2.7	85	155	7.82	162	325	4.69	2.41
0	1	0	0	0	0	0	0	0	0	0	0	0	2	2	0	2	2	2	0	38	27.44	16	18	54	24	5.3	82	146	7.59	143	232	5.82	1.32
0	1	0	1	1	0	0	1	0	0	0	0	0	2	2	0	2	2	2	0	39	29.07	47	24	53	29	6.5	97	155	6.81	157	211	5.31	1.1
0	1	0	0	1	0	0	1	0	1	1	0	0	2	2	0	2	2	2	1	59	25	12	14	47	29	4.6	75	145	5.43	137	207	3.77	1.15
0	0	0	0	1	1	0	1	0	0	0	0	0	2	1	1	1	2	2	1	58	17.15	12	20	43	35	3.7	54	161	10.48	134	385	7.86	2.1
0	0	0	0	0	0	0	0	0	0	0	0	0	2	2	0	2	2	2	0	29	17.58	8	15	49	26	4.9	63	128	6.2	129	178	4.2	1.65
0	1	1	0	1	0	0	1	0	1	1	0	0	2	2	0	2	2	2	0	60	24.39	13	13	54	32	6.3	56	146	6.83	161	171	5.08	1.37
0	1	1	1	0	0	0	0	0	1	0	0	0	2	2	0	2	2	2	1	59	28.73	21	16	50	32	4.5	94	90	7.05	144	218	3.34	2.99
0	1	1	0	1	1	0	1	1	0	0	0	0	2	2	0	2	2	1	1	53	25.95	89	46	47	26	5.4	105	159	7.77	160	130	4.97	2.07
0	1	0	0	1	1	0	1	0	1	0	0	0	2	2	0	2	2	2	0	67	28.2	7	16	44	34	7	68	131	5.93	116	305	4.18	1.24
0	1	0	0	0	0	0	1	0	1	0	0	0	2	2	0	2	2	2	1	68	26.78	33	27	44	24	5.2	98	161	9.13	153	259	7.21	1.23
0	0	0	0	0	1	0	0	0	0	0	0	0	2	1	0	2	2	2	1	31	23.88	8	16	50	30	2.6	49	114	5.74	117	284	4.17	1.24
0	1	1	1	1	1	0	0	1	0	0	0	0	2	2	0	2	2	2	1	60	24.15	41	26	43	31	5	104	165	7.18	139	147	4.29	2.32
0	0	0	0	1	0	0	1	0	0	0	0	0	2	1	0	2	2	2	1	43	27.34	8	11	45	27	3	56	139	5.78	93	252	4.56	0.98
0	1	0	0	1	0	0	1	0	0	0	0	0	2	2	0	2	2	2	1	50	22.6	41	23	50	25	6	71	197	8.92	148	250	5.67	2.27
0	0	0	0	1	1	0	1	0	0	0	0	0	2	1	0	2	2	2	1	56	21.52	13	17	46	24	6.6	50	179	4.21	102	170	2.78	1.04
0	1	1	0	0	0	0	0	0	0	0	1	0	2	0	0	0	2	2	1	43	20.52	94	39	47	29	3.3	68	217	5.18	144	215	2.86	1.51
0	1	0	1	1	1	0	1	0	1	0	0	0	2	2	1	2	2	2	0	41	29.05	56	42	44	38	4.2	77	189	4.22	139	269	3.09	0.74
0	1	1	1	1	0	0	0	0	0	0	0	0	2	2	0	2	2	2	1	59	20.57	16	19	42	31	5.5	69	145	7.61	146	188	3.88	2.68
0	0	0	0	0	0	0	0	0	0	0	0	0	2	2	0	2	2	2	0	50	22.96	11	18	52	30	4.3	57	171	6.34	121	253	3.75	2.03
0	0	0	0	0	0	0	1	0	0	0	0	0	2	2	0	2	2	2	0	72	29.78	17	20	41	30	7.8	59	205	8.26	133	166	5.47	2.33
0	1	0	0	0	0	0	0	0	0	0	0	0	1	2	0	2	2	2	0	54	21.87	10	13	45	27	5.1	92	148	7.83	134	165	6.71	0.79
0	1	1	0	1	1	1	1	0	0	0	0	0	2	2	0	2	2	2	1	68	18.56	8	13	40	25	4	79	187	6.17	134	249	4.53	1.22
0	0	0	0	1	0	0	1	1	0	0	0	0	2	2	0	2	2	2	1	69	14.87	11	17	41	35	5.1	60	153	4.7	137	221	2.85	1.32
0	0	0	0	1	1	1	1	0	0	0	0	0	1	1	0	1	1	2	1	46	24.22	12	13	44	27	4.4	57	136	6.53	140	328	4.28	1.65
0	1	0	0	1	0	0	0	0	0	0	0	0	2	2	0	2	2	2	0	48	22.09	12	14	46	25	7.6	90	121	5.06	146	263	2.7	1.78
0	1	1	1	0	0	0	0	0	0	0	0	0	2	2	0	2	2	2	0	47	24.8	17	17	46	21	6.7	94	135	5.06	146	263	2.7	1.78
0	1	0	0	1	1	0	1	1	0	0	0	0	2	2	0	2	2	2	1	45	24.22	13	15	43	36	7.6	88	163	6.4	133	386	3.75	1.61
1	1	1	0	1	1	0	0	0	0	0	0	0	2	1	0	2	2	2	1	50	26.82	21	15	45	32	7	72	148	7.37	147	348	5.84	1.09
0	1	1	0	1	1	0	0	0	0	1	0	0	2	2	0	2	2	2	1	53	21.51	13	14	45	23	4.9	92	115	7.67	158	226	4.22	2.52
0	1	0	0	0	0	0	0	0	0	0	0	0	2	2	0	2	2	2	1	61	21.36	18	14	49	25	6.8	75	122	6.86	134	184	4.21	1.86
0	1	0	0	1	0	0	1	0	0	0	0	0	2	2	0	2	2	2	0	43	30.45	36	20	49	33	4.3	80	139	6.53	149	329	3.65	2.1
0	1	1	1	1	1	0	1	0	1	0	0	0	2	2	0	2	2	2	1	40	25.59	18	16	47	27	5.1	71	152	6.39	149	256	4.39	1.41
0	1	1	1	0	1	1	1	1	0	0	0	0	2	2	0	2	2	2	1	51	25.51	25	22	48	32	5.7	80	157	5.78	145	242	3.73	1.53
0	1	0	0	0	0	0	0	0	0	1	0	0	2	2	0	2	2	2	1	37	20.96	11	13	52	26	4.7	71	121	8.61	147	289	6.08	2.04
0	1	0	0	1	1	0	1	1	0	0	0	0	2	2	0	2	2	2	1	27	19.69	24	18	46	27	6.1	78	176	7.28	144	307	4.44	2.04
0	1	0	0	1	1	0	0	0	1	0	0	0	2	2	0	2	2	2	1	72	23.03	16	21	46	28	6.5	78	179	7.01	158	171	4.59	1.75
0	1	0	0	0	1	0	1	0	0	0	0	0	2	2	1	2	2	2	1	48	19.03	17	18	39	36	5.3	64	140	8.01	129	216	4.47	2.76
0	1	1	0	1	1	0	1	0	0	0	0	0	2	2	0	2	2	2	1	39	27.76	91	54	54	28	4.7	81	175	8.43	155	277	5.96	1.63
0	1	1	1	1	1	0	1	0	0	0	0	0	2	2	1	2	2	2	0	61	21.6	20	15	43	23	6.7	71	136	9.28	145	236	6.74	1.7
0	0	0	0	1	1	0	0	0	0	0	0	0	2	2	0	2	2	2	1	32	19.1	10	13	51	34	3.8	62	167	9.43	136	280	7.4	1.45
0	1	1	1	1	1	0	1	0	0	0	0	0	2	2	0	2	2	2	0	59	21.22	21	20	42	20	7.7	89	136	4.36	146	185	3.07	0.87
0	1	0	0	0	0	0	0	0	0	1	0	0	2	2	0	2	2	2	1	47	21.63	17	17	48	30	7.2	86	87	7.43	158	226	4.76	2.04
0	1	1	1	1	1	0	1	0	1	0	0	0	2	2	0	2	2	2	1	65	28.2	32	21	42	22	4.2	70	170	5.69	125	291	3.82	1.22
0	0	0	0	0	0	0	0	0	1	0	0	0	2	2	0	2	2	2	1	42	22.89	26	20	41	30	5	65	120	7.79	145	189	6.67	0.77
0	1	1	0	1	1	0	1	0	0	0	0	0	2	2	0	2	2	2	1	37	22.5	25	21	45	35	3.8	66	132	6.61	133	186	3.55	2.27
0	0	0	0	1	0	0	1	0	1	0	0	0	2	1	0	1	2	2	1	49	33.3	11	9	47	29	4.5	55	150	7.26	130	279	4.94	1.82
0	0	0	0	1	1	0	1	1	0	0	0	0	2	1	0	1	2	1	1	38	19.05	16	19	47	34	5.7	67	137	5.29	132	177	3.39	1.53
0	1	1	0	0	1	0	1	0	0	0	0	0	2	2	1	2	2	2	0	53	23.66	17	12	46	30	4.8	91	139	9.47	159	205	7	1.82
0	0	0	0	1	1	1	1	0	0	1	0	0	2	2	0	2	2	2	1	50	23.71	19	15	44	31	3.8	56	129	8.37	122	381	5.88	1.84
0	1	0	0	1	1	0	0	0	0	0	0	0	2	2	0	2	2	2	0	65	23.63	19	23	44	35	4.7	86	156	6.08	131	247	3.71	1.78
0	1	0	0	1	1	0	1	0	0	0	0	0	2	2	0	1	2	2	0	16	16.54	64	36	43	36	4.1	59	182	4.32	146	270	1.9	1.52
0	0	0	0	1	0	0	0	1	0	0	0	0	2	2	0	2	2	2	0	57	22.3	7	15	48	29	5.9	70	136	7.48	136	299	5.74	1.36
0	1	1	1	1	1	0	1	0	0	0	0	0	2	2	1	2	2	2	1	41	26.42	17	17	48	29	5.3	75	132	6.73	138	168	4.41	1.72
0	1	1	1	1	1	0	1	0	1	0	0	0	2	2	0	2	2	1	1	71	21.88	12	17	44	28	5.2	91	167	5.8	136	236	2.74	2.43
0	1	0	0	0	1	0	1	0	0	0	0	0	2	2	1	2	2	2	0	47	25.71	55	40	46	30	4.5	88	148	5.26	151	177	3.23	1.63
0	1	0	0	0	1	0	1	0	0	0	0	0	2	2	1	2	2	2	0	26	25	13	10	47	32	2.7	76	108	4.94	143	375	3.16	1.1
0	0	0	0	1	0	0	1	0	0	0	0	0	2	1	0	2	2	2	1	55	23.61	12	15	46	33	3.3	41	197	6.62	139	416	3.87	1.94
0	1	1	1	1	1	0	0	0	0	0	0	0	2	2	0	2	2	2	1	62	22.49	21	18	46	26	5.5	69	155	7.78	144	226	5.95	1.13
0	1	1	0	0	0	0	0	0	0	0	0	0	2	2	0	2	2	2	0	52	25.61	22	19	45	34	7.5	96	140	8.17	159	248	6.39	1.29
0	1	1	0	1	1	0	1	0	1	1	0	0	2	2	1	2	2	2	1	68	25.35	65	31	39	31	5.4	37	449	12.48	135	403	8.5	3.11
0	1	1	1	1	1	1	0	0	1	1	0	0	2	2	0	2	2	2	1	63	24.22	15	13	48	31	3.9	66	356	5.61	148	232	2.75	2.41
0	1	1	1	1	0	0	1	0	0	0	0	0	2	2	0	2	2	2	0	52	27.73	26	37	51	21	4.6	82	140	5.3	138	158	3.5	1.4
0	0	0	0	1	1	0	1	0	0	0	0	0	2	2	0	2	2	2	1	40	18.59	12	17	46	29	5.4	54	152	5.6	127	231	3.37	1.67
0	0	0	0	1	1	0	0	0	0	0	0	0	2	2	0	2	2	2	0	44	17.8	12	15	50	24	4.5	60	138	4.52	131	219	2.55	1.53
0	1	1	0	1	1	0	1	0	0	1	0	0	2	1	0	1	2	2	1	60	33.06	13	15	44	27	4.5	72	191	7.49	155	245	5.1	1.64
0	0	0	0	0	0	0	0	1	0	0	0	0	2	2	0	2	2	2	1	43	20.96	21	15	46	28	2.9	52	137	6.37	129	248	4.45	1.46
0	1	1	1	1	0	1	0	0	0	0	0	0	2	2	0	2	2	2	1	56	26.37	8	13	50	27	7.4	77	122	6.53	163	224	4.24	1.67
0	1	0	0	1	0	0	0	0	0	0	0	0	2	2	0	2	2	2	1	46	25.01	23	14	54	29	4.5	80	173	7.16	165	268	4.61	2.19
0	1	0	1	1	1	0	1	1	1	0	0	0	2	2	0	2	2	2	1	71	20.76	15	20	44	32	5.8	87	247	8.93	133	334	6.79	1.44
0	1	1	0	0	1	0	1	0	0	0	0	0	2	1	0	2	2	2	1	46	27.04	33	23	47	27	3.8	73	168	6.5	142	219	4.46	1.39
0	0	0	0	1	1	0	0	0	1	0	0	0	2	2	0	2	0	2	1	70	21.93	11	24	44	40	4	49	175	6.64	119	263	4.79	1.1
0	1	0	0	1	1	0	1	1	0	0	0	0	2	2	0	2	2	2	1	39	23.14	20	13	47	30	5.6	72	190	6.66	140	265	4.78	1.3
0	1	0	1	1	0	0	1	0	0	1	0	0	2	2	0	2	2	2	1	65	22.14	12	19	51	33	8.5	87	164	6.58	141	198	3.69	2.4
0	0	0	0	1	1	0	1	0	0	0	1	0	2	2	0	2	2	2	1	40	20.44	14	18	47	25	4.3	73	162	3.61	127	177	1.89	1.55
0	0	0	0	1	1	1	1	0	0	1	0	0	2	2	0	2	2	2	0	52	21.05	12	17	50	29	6.7	60	168	8.11	136	301	5.68	2.03
0	1	1	1	0	0	0	0	0	1	0	0	0	2	2	0	2	2	2	0	68	23.12	25	20	47	28	6.3	77	144	5.82	160	202	3.94	1.44
0	1	1	1	1	1	0	1	0	1	0	0	0	2	2	0	2	2	2	1	47	30.12	16	10	46	30	5.7	106	113	7.05	151	355	4.51	1.87
0	1	1	1	1	0	0	1	0	0	0	0	0	2	0	0	0	2	1	1	65	20.42	27	19	41	34	5.9	90	182	9.24	158	346	6.58	2.03
0	1	1	1	0	1	0	1	0	1	0	0	0	2	2	0	2	2	2	1	45	27.77	118	58	52	24	5.4	85	189	8.52	144	259	4.87	2.66
1	1	0	0	1	1	0	0	0	1	0	0	0	2	2	0	2	2	2	1	47	25.01	18	30	43	42	4.6	99	173	8.6	143	239	6.32	1.43
0	1	0	0	1	0	0	1	0	0	0	1	0	2	2	0	2	2	2	1	44	26.37	53	25	49	24	3.4	57	127	5.14	155	202	2.51	1.9
1	1	1	1	1	1	0	0	0	0	0	0	0	2	2	0	2	2	2	1	50	23.88	24	20	43	35	6.6	58	209	7.54	128	256	5.46	1.39
1	0	0	0	1	1	0	0	0	0	0	0	0	2	2	0	2	2	1	1	38	25.71	11	12	54	25	2.5	47	154	11.81	128	365	8.4	3.01
0	0	0	0	1	1	0	1	0	0	0	0	0	2	2	0	2	2	2	1	42	25.59	8	11	47	27	3	47	147	11.27	146	242	6.53	3.79
0	0	0	0	1	1	1	0	0	0	0	0	0	2	2	0	2	2	2	1	47	20.4	7	15	50	26	4.8	58	133	7.95	130	225	6.48	1.04
0	1	1	0	1	1	0	1	1	0	0	0	0	2	2	0	2	2	2	1	48	19.36	25	21	47	18	5.8	87	138	5.35	131	295	3.83	1.17
0	1	1	1	1	1	0	1	0	1	0	0	0	2	2	0	2	2	2	1	56	24.8	40	28	51	27	8	70	127	5.85	165	238	3.71	1.62
0	1	0	0	1	0	0	1	0	0	0	0	0	2	2	1	2	2	2	0	16	19.49	15	20	50	28	4.5	77	127	5.97	156	249	4.08	1.38
0	0	0	0	0	0	0	1	0	0	0	0	0	2	2	0	2	2	2	1	44	20.08	10	17	50	28	4.6	53	145	7.58	112	300	4.74	2.14
0	1	1	1	1	0	0	0	0	0	0	0	0	2	2	0	2	2	2	1	59	21.51	19	25	41	32	2.6	64	157	4.92	129	209	2.77	1.47
0	1	1	1	1	1	0	1	1	0	0	0	0	2	2	0	2	2	2	1	54	23.67	25	27	46	35	6.3	78	198	6.38	145	185	3.91	1.89
0	1	0	0	1	0	0	1	0	0	0	0	0	2	2	0	2	2	2	1	50	20.72	52	30	51	30	6.3	81	125	10.34	136	207	8.34	1.34
0	1	0	0	1	0	0	0	0	0	0	0	0	2	2	1	2	2	2	1	46	25.88	47	32	48	36	5.6	63	183	7.91	149	245	6.37	1.12
0	0	0	0	0	1	0	0	0	0	0	0	0	2	2	0	2	2	2	1	38	20.31	20	20	43	38	3.2	79	127	4.75	122	175	2.5	1.97
0	1	0	0	1	1	0	1	0	1	0	0	0	2	2	0	2	2	1	1	60	23.04	14	17	49	25	5.5	85	171	6.56	128	116	4.62	1.44
0	1	0	0	0	0	0	0	0	0	0	0	0	2	2	0	2	2	2	0	31	30.06	26	24	51	27	4	78	160	6.12	144	317	4.58	1.06
0	1	0	0	1	0	0	1	0	0	1	0	0	2	0	0	0	2	2	0	59	23.88	14	12	47	31	6	76	157	8.52	152	197	6.01	2.08
0	1	0	0	1	1	0	0	0	1	0	0	0	2	2	0	2	2	2	1	39	29.39	18	11	44	30	5	84	129	9.52	133	268	8.03	1.01
0	1	0	0	0	1	0	1	1	1	1	0	0	2	2	0	2	2	2	0	64	25.25	18	17	52	29	9	95	144	6.52	148	245	4.4	1.55
0	1	1	0	0	0	0	0	0	0	0	0	0	2	2	0	2	2	2	1	49	25.06	22	17	48	27	4.8	88	148	4.41	157	128	2.74	1.38
0	1	1	0	1	1	1	0	0	0	0	0	0	2	2	0	2	2	2	0	55	25.35	18	15	44	21	7.6	73	134	5.95	148	157	3.55	1.69
0	1	1	1	1	0	0	1	0	0	1	0	0	2	2	2	2	2	2	0	59	24.84	29	20	53	24	6.4	78	139	4.5	153	189	2.89	1.2
0	1	1	1	1	1	0	1	0	1	0	0	0	2	2	0	2	2	2	1	65	21.22	13	17	48	28	7	94	197	7.95	142	283	5.84	1.03
0	1	0	0	0	0	0	0	0	1	0	0	0	2	2	0	2	2	2	1	33	31.92	57	24	45	34	5.3	83	194	4.47	163	248	2.97	0.87
0	0	0	0	1	1	0	1	0	0	0	0	0	2	1	0	2	2	2	1	61	24.65	22	21	46	33	6.7	72	180	5.3	129	241	3.18	1.61
0	0	0	0	1	1	1	0	0	1	1	0	0	2	2	0	2	2	2	1	50	22.07	14	16	44	32	4.8	71	131	9.74	104	430	7.35	1.55
0	1	1	1	1	0	0	1	0	1	0	0	0	2	2	0	2	2	2	1	67	22.72	12	15	46	35	5.2	116	153	7.54	133	286	5.5	1.25
0	1	1	1	1	1	0	1	0	0	0	0	0	2	1	1	2	2	2	1	58	23.88	22	22	47	33	7.3	94	121	9.5	154	148	7.61	1.09
0	1	1	1	1	1	0	1	0	0	0	0	0	2	2	0	2	2	2	1	63	20.9	47	25	52	26	4.5	67	114	8.59	142	198	5.55	1.84
1	1	1	1	1	1	0	0	0	0	0	0	0	2	2	0	2	2	2	1	32	21.78	52	40	54	32	4.2	53	188	7.29	153	310	4.51	1.79
0	1	1	0	1	0	0	0	0	0	0	0	0	2	2	0	2	2	2	1	36	23.18	53	28	51	23	7.1	76	142	11.2	149	197	8.3	1.9
1	1	1	1	1	1	0	1	0	1	1	0	0	1	1	0	1	1	2	1	76	23.03	69	37	45	24	6.9	76	170	8.82	162	234	5.65	2.01
0	1	0	0	1	0	0	1	0	0	0	0	0	2	1	0	2	2	2	0	43	21.05	16	14	53	22	4.1	77	134	5.34	150	179	3.49	1.49
0	0	0	0	1	1	0	1	0	0	0	0	0	2	2	0	2	2	2	1	68	24.34	7	15	40	41	4.6	73	164	6.54	133	222	3.19	2.7
0	1	1	1	0	1	0	1	1	0	0	0	0	2	2	0	2	2	2	1	50	26.23	31	25	47	33	6.8	78	179	9.67	148	309	7.74	1.12
0	1	0	0	0	1	0	1	0	1	1	0	0	2	2	0	2	2	2	0	79	30.45	19	19	44	34	5.1	96	160	6.31	146	205	4	1.75
0	1	1	0	1	0	0	1	0	1	0	0	0	2	1	0	2	2	2	0	70	25.95	27	25	47	27	6.4	83	139	6.9	145	208	4.58	1.72
0	1	0	0	1	1	1	1	0	1	1	0	0	2	1	0	1	2	2	1	73	23.03	21	21	47	28	6.61	80	175	5.74	154	183	3.39	1.81
0	1	0	0	0	1	0	0	0	1	1	0	0	2	2	0	2	2	2	1	61	27.68	40	20	48	27	7.1	73	164	6.05	156	165	3.26	2.18
0	1	1	0	1	1	0	1	0	1	0	0	0	2	2	0	2	2	2	1	61	23.88	11	14	45	27	5.7	93	162	9.43	131	323	6.8	1.8
0	1	1	0	0	1	0	1	0	0	0	0	0	2	1	0	1	2	2	1	41	24.15	29	18	48	25	6.7	76	170	8.93	151	297	5.95	2.28
0	1	0	0	1	1	1	1	1	0	0	0	0	2	2	0	2	2	2	0	54	24.57	23	17	36	33	4.1	81	143	7.59	152	247	5.14	1.82
1	1	1	1	1	1	0	1	0	0	0	0	0	2	2	0	2	2	2	1	21	20.57	113	52	46	30	6.8	111	262	6.44	153	272	3.39	2.37
0	0	0	0	1	1	0	1	0	0	0	0	0	2	2	0	2	2	2	1	49	24.01	20	26	47	39	5.2	48	161	7.37	130	205	6.12	0.89
0	1	1	1	1	1	0	0	0	0	0	0	0	2	2	0	2	2	2	1	48	23.18	67	33	50	28	3.7	61	171	8.9	149	356	5.86	2.25
1	1	1	0	1	1	0	1	0	1	1	0	0	2	1	0	2	2	2	1	66	25.3	48	36	46	40	5.9	115	221	12.36	145	225	9.5	1.77
1	1	0	1	1	1	0	0	0	0	0	0	0	2	2	1	2	2	2	1	50	29.06	14	20	41	34	5.2	76	201	8.22	123	248	6.13	1.51
0	1	0	0	1	1	0	1	0	0	0	0	0	2	2	1	2	2	2	1	24	19.83	33	24	53	21	5.8	67	174	5.83	146	205	4.64	0.8
0	1	1	1	0	1	1	1	1	0	0	0	0	2	2	1	2	2	2	0	49	26.57	33	17	36	40	4.2	69	128	8.13	153	208	4.52	2.86
0	1	0	0	1	0	0	1	0	1	0	0	1	2	2	0	2	2	2	0	56	22.86	28	16	50	27	4.9	66	118	5.62	149	228	2.93	2.33
1	1	1	1	1	1	0	1	0	0	0	0	0	2	2	0	2	2	2	1	44	22.94	7	15	46	33	2.5	80	157	4.93	148	354	3.2	1.27
0	1	1	0	1	1	0	1	0	0	0	0	0	2	2	0	2	2	2	1	36	25.35	32	21	41	32	4	86	185	5.81	157	181	3.93	1.38
0	0	0	0	1	1	0	1	0	0	0	0	0	2	2	0	2	2	2	1	31	20.57	11	15	46	34	3.4	61	147	7.25	123	237	4.58	1.79
0	0	0	0	1	1	0	1	0	0	0	0	0	1	0	1	0	2	2	1	26	23.88	16	14	54	28	3.3	61	174	8.88	142	279	6.33	2.2
0	1	1	0	0	1	0	1	0	1	0	0	0	2	1	0	1	2	2	0	65	24.07	57	47	43	34	6.8	108	151	6.79	175	164	3.75	1.89
0	1	1	0	1	1	0	1	1	0	0	0	0	2	2	0	2	2	2	1	46	21.3	24	22	46	20	4.8	77	145	5.84	142	208	4.79	0.66
0	1	1	0	1	0	0	0	0	0	0	0	0	2	2	0	2	2	2	1	59	25.99	8	13	41	29	4.1	85	179	8.33	139	309	4.07	3.53
0	1	1	1	1	1	1	1	0	0	0	0	0	2	1	0	2	2	1	1	54	23.51	15	21	49	29	3.1	85	206	9.41	159	225	7.72	1.15
0	1	0	0	0	0	0	0	0	0	0	0	0	2	1	0	2	2	2	1	72	22.89	11	19	42	32	4.4	71	198	5.57	138	163	3.77	1.14
0	0	0	0	1	1	0	1	0	0	0	0	0	2	2	0	2	2	2	1	58	20.94	23	19	47	26	4.6	54	161	8.62	134	303	6.59	1.63
0	1	1	1	1	1	0	1	1	0	0	0	0	2	1	0	1	2	2	1	50	28.41	19	19	45	34	4.3	78	192	9.15	154	358	5.8	2.45
0	0	0	0	1	0	0	1	0	0	0	0	1	2	2	0	2	2	2	0	49	23.94	9	12	46	29	3.3	46	110	6.44	125	342	4.6	1.18
0	1	1	1	0	1	0	0	0	1	0	0	0	2	2	0	2	2	1	0	78	21.77	9	21	43	32	5.5	74	153	6.88	116	193	5.32	1.09
0	1	0	0	1	1	0	1	0	0	0	1	0	2	2	0	2	2	2	0	29	32.65	31	16	42	36	3.9	73	228	8.89	161	182	7.45	1.03
0	1	0	0	1	0	0	1	1	0	0	0	0	2	2	0	2	2	2	0	50	19.96	17	16	46	25	4.8	64	141	5.82	145	224	3.12	2.18
0	0	0	0	1	1	0	1	1	0	0	0	0	2	2	0	1	2	2	1	54	19.83	37	28	40	37	5.8	56	232	5.39	140	200	3.09	1.55
0	1	1	1	1	0	0	0	0	0	0	0	0	2	2	1	2	2	2	0	37	20.58	33	23	54	21	4.6	76	122	6.24	143	155	4.11	1.6
0	0	0	0	0	1	0	1	0	1	0	0	0	2	2	1	2	2	2	0	61	27.29	22	21	38	39	5.9	57	177	5.72	138	272	3.08	2.08
0	0	0	0	1	1	0	1	0	1	0	0	0	2	2	0	2	2	2	1	60	28.89	14	14	45	30	6	83	202	6.33	126	207	3.9	1.92
1	1	1	0	1	1	0	0	0	0	0	0	0	2	2	0	2	2	2	0	39	22.23	68	27	44	31	4.7	64	204	9.75	160	315	7.48	1.48
0	0	0	0	1	1	0	1	0	0	0	1	0	2	2	0	2	2	2	0	44	22.03	16	17	41	38	2.6	46	149	6.59	126	251	5.11	1.07
0	1	0	0	1	1	0	1	0	0	0	0	0	2	2	0	2	2	2	1	44	24.22	22	19	48	31	3.7	67	140	8.85	158	286	4.42	3.15
0	1	0	0	1	0	0	1	0	0	0	0	0	2	2	0	2	2	2	1	72	23.92	7	19	41	22	3	56	189	6.72	119	264	3.54	2.32
0	1	1	0	1	0	1	0	0	0	0	0	0	2	2	0	2	2	2	1	40	25.47	29	20	50	29	3.7	85	120	11.26	166	352	6.78	3.53
0	1	1	1	1	1	0	1	1	0	0	0	0	2	2	0	2	2	2	1	53	25.95	26	18	48	23	4.6	85	121	7.44	153	215	4.2	2.47
0	1	1	0	1	1	0	1	0	1	0	0	0	2	1	0	2	2	2	1	67	21.77	15	18	45	29	6.8	77	181	5.62	145	217	3.81	1.36
0	1	0	0	0	1	0	1	0	1	1	0	0	2	2	0	2	2	2	1	57	23.31	28	20	46	29	4.6	60	154	8.73	141	322	6.1	1.58
0	1	0	0	1	1	0	0	0	0	0	0	0	2	2	0	2	2	2	1	43	29.75	41	21	48	31	4.8	82	187	4.83	159	179	3.12	1.16
0	1	1	1	0	0	0	0	0	0	0	0	0	2	2	0	2	2	2	1	48	22.5	8	15	45	34	2.8	73	159	5.5	138	212	4.4	0.9
1	1	0	0	1	0	0	1	0	0	0	0	0	2	2	1	2	2	2	1	35	27.55	17	19	50	36	5.9	80	155	8.68	161	251	6.18	1.55
0	0	0	0	1	1	1	1	1	1	0	0	0	2	2	0	2	2	2	1	55	26.29	11	18	50	32	3.9	63	187	6.41	126	199	4.87	1.19
0	0	0	0	1	1	0	1	0	0	0	0	0	2	2	0	2	2	2	1	66	24.13	16	16	43	27	5.9	57	163	5.94	125	212	4.28	1.13
1	1	1	0	1	1	0	0	0	0	1	0	0	2	2	0	2	2	2	1	66	22.31	15	11	38	22	4.8	76	134	11.31	144	372	7.31	2.9
0	0	0	1	1	1	0	1	1	1	0	0	0	2	2	0	2	2	2	0	41	28.91	28	25	50	35	3.9	47	177	4.1	123	259	2.2	1.19
0	1	0	0	1	1	0	1	1	0	0	0	0	2	1	0	1	2	2	1	25	23.84	50	23	45	22	6.1	71	155	9.69	127	232	7.02	1.53
0	1	0	1	1	0	0	1	0	0	0	0	0	2	2	0	2	2	2	0	48	24.62	32	25	44	40	5.8	74	153	6.06	140	281	3.71	1.95
0	1	0	0	1	1	0	0	0	0	0	0	0	2	2	2	2	2	2	1	14	18.51	13	16	46	25	4	57	163	5.43	137	239	2.18	2.44
0	1	1	0	0	0	0	0	0	0	0	0	0	2	2	0	2	2	1	0	41	24.8	26	18	46	30	3.4	76	129	9.51	159	285	6.29	2.53
0	0	0	0	1	0	0	0	1	0	0	0	1	2	2	0	2	2	2	1	57	20.83	27	28	46	28	5.6	43	153	6.37	125	225	4.8	1.09
0	1	1	0	0	0	0	0	0	1	0	0	0	2	2	1	2	2	2	0	75	20.94	13	17	45	26	7.9	92	190	6.63	149	159	4.35	1.64
0	1	1	1	1	1	0	1	0	0	1	0	0	2	2	0	2	2	2	1	67	20.96	37	28	45	29	4.8	73	211	8.67	125	232	6.39	1.59
0	1	1	1	1	0	0	0	0	0	0	0	0	2	2	0	2	2	2	1	55	20.76	25	20	45	35	3.2	61	156	8.21	123	303	4.37	2.84
0	1	1	1	0	1	1	0	0	0	0	0	0	2	2	1	2	2	2	1	62	21.09	17	19	50	26	3.7	63	163	7.73	148	290	5.72	1.37
0	0	0	0	1	1	0	1	0	0	0	0	1	2	2	0	2	2	2	1	38	33.52	14	13	48	35	3.8	43	126	11.6	124	410	9	2
0	1	0	0	0	0	0	0	0	0	0	0	0	2	2	0	2	2	2	0	46	29.39	46	23	44	36	4.1	106	153	5.73	141	196	2.9	2.18
0	1	0	0	1	1	1	0	1	0	0	0	1	2	2	0	2	2	0	1	42	24.21	53	30	44	31	6.9	80	148	7.87	142	205	5.42	1.69
0	1	1	0	1	1	0	1	0	1	0	0	0	2	2	0	2	2	2	1	61	24.49	34	31	44	42	5.3	95	150	11.3	140	223	6.73	3.49
0	1	1	0	1	0	0	1	0	0	0	0	1	2	0	0	0	2	2	0	43	21.3	16	16	48	23	4.2	85	118	8.38	153	254	5.65	2.04
1	1	1	1	1	1	0	0	0	0	0	0	0	2	2	0	2	2	2	1	58	24.09	10	21	42	30	6.8	66	206	4.63	125	222	2.44	1.4
0	1	0	0	1	0	0	1	0	0	0	0	0	2	2	0	2	2	2	1	50	23.67	14	16	49	31	6.8	80	172	7.09	162	203	3.13	3.45
0	1	1	1	1	0	0	1	0	0	0	0	0	1	2	0	2	2	2	1	64	24.11	14	17	46	26	5.1	76	128	5.6	156	177	1.87	2.95
0	1	1	0	1	1	0	0	0	1	0	0	0	2	2	0	2	2	2	1	75	26.29	10	17	43	30	6.1	87	276	8.29	127	150	5.75	1.72
0	0	0	0	1	0	1	0	0	0	0	0	0	2	2	0	2	2	2	1	52	18.91	8	16	49	27	2.9	49	122	9.93	139	189	7.91	1.61
0	1	1	1	0	1	0	1	0	0	0	0	0	2	2	0	2	2	2	1	44	23.59	17	16	47	31	6.8	95	120	6.96	151	174	4.54	1.73
0	1	1	1	1	1	0	1	0	0	0	0	0	2	2	0	2	2	2	0	36	27.34	52	29	50	26	5.3	87	213	7.1	159	222	4.88	1.71
0	0	0	0	1	0	0	1	0	0	0	0	0	2	1	0	2	2	2	1	39	20.13	8	16	47	33	3.2	52	146	5.88	102	274	3.67	1.77
1	0	0	0	1	0	0	0	0	0	0	0	0	2	2	0	2	2	2	1	37	22.96	14	18	39	41	5.4	55	136	5.16	121	312	3.74	1.04
0	1	0	0	1	1	1	0	0	0	0	0	0	2	2	0	2	2	2	1	44	26.12	36	21	51	26	5.5	73	191	9.71	154	239	6.72	2.19
0	0	0	0	0	1	0	1	0	0	0	0	0	2	2	1	2	2	2	1	39	21.76	11	17	46	31	4.5	58	131	4.9	110	327	2.67	1.65
0	1	0	1	1	1	0	1	0	0	0	0	0	2	2	0	2	2	2	1	35	21.65	12	15	45	42	6.9	73	132	6.79	133	311	4.52	1.61
0	1	0	1	1	1	0	1	1	1	0	0	0	2	1	0	2	2	2	1	52	24	26	20	48	36	5.2	76	176	6.5	142	333	3.78	1.96
0	1	0	0	1	0	0	1	0	0	0	0	0	2	2	1	2	2	2	0	59	22.84	10	11	48	22	8.3	80	124	8.53	144	229	7.11	1.08
0	0	0	0	1	1	0	1	0	0	0	0	0	2	2	0	2	2	2	1	42	22.27	11	12	48	39	3.1	51	154	7.72	127	194	6.16	1.15
0	1	0	0	0	1	0	1	0	0	0	0	0	2	2	2	2	2	2	1	39	20.6	15	17	51	21	5	110	111	5.06	141	212	2.85	1.8
0	0	0	0	1	1	0	1	1	1	0	0	1	2	2	0	2	2	2	1	72	30.08	11	13	43	34	6.2	95	167	7.04	130	352	4.07	2.16
1	1	1	0	1	0	0	0	0	0	0	0	0	2	2	0	2	2	2	1	49	27.56	41	24	55	24	3.8	57	142	4	150	156	2.22	1.31
0	1	0	0	1	0	1	1	0	0	0	0	0	2	2	0	2	2	2	0	54	18	10	17	47	26	5.9	74	132	4.71	144	209	3.5	0.9
0	1	0	0	0	1	0	0	0	0	0	0	0	2	2	1	2	2	2	1	46	27.7	66	41	47	34	3.8	81	158	8.08	156	176	4.68	2.68
0	0	0	0	1	1	0	1	0	0	1	0	0	2	2	0	2	2	2	1	63	18.82	12	17	48	33	4.7	66	176	6.06	129	190	4.3	1.35
0	1	1	1	1	0	0	1	0	1	0	0	0	2	2	0	2	2	2	1	51	24.8	41	23	49	33	4.3	85	191	6.04	161	295	4.3	1.19
0	0	0	0	1	0	1	0	1	0	0	0	0	2	2	0	2	2	2	1	55	16.96	5	12	41	25	5.6	53	126	5.13	118	172	2.92	1.76
0	0	0	0	0	1	0	0	0	0	0	0	0	2	2	0	2	2	2	1	38	24	10	14	43	33	3.2	52	167	6.26	131	299	4.48	1.49
0	1	0	0	1	0	0	1	1	0	0	0	0	2	2	0	2	2	2	1	26	22.6	39	19	43	40	3.9	83	141	8.28	134	285	5.83	1.68
0	1	1	1	1	0	0	1	0	0	0	0	0	2	2	0	2	2	2	1	65	27.31	24	19	53	24	5.5	72	156	7.6	149	223	5.11	1.76
0	0	0	0	0	0	0	0	0	0	0	0	0	2	2	0	2	2	2	0	41	23.63	10	10	45	24	4.8	53	152	3.64	129	203	2.18	1.17
0	1	1	1	1	0	0	1	0	1	1	0	0	2	2	0	2	2	2	1	63	24.77	19	12	48	25	3.2	91	134	7.05	128	266	4.74	1.27
0	1	0	0	1	1	0	1	0	0	0	0	0	2	2	1	2	2	2	0	15	19.38	21	16	50	31	5.1	66	160	11.22	158	378	7.38	2.73
0	1	1	1	1	1	0	1	0	0	0	0	0	2	2	0	2	2	2	1	62	24.24	20	25	50	28	8.1	90	132	7.72	139	184	4.44	2.59
0	1	0	0	1	0	0	1	1	1	0	0	0	0	0	0	0	2	2	1	55	26.67	20	21	45	39	4.8	49	163	7.36	140	429	4.43	2.25
0	1	0	0	1	0	0	0	0	1	0	0	0	2	1	0	2	2	2	1	69	29.73	43	31	47	30	6.3	88	221	7.21	147	219	4.37	2.27
0	1	1	0	1	1	1	1	0	0	0	0	0	2	2	1	2	2	2	1	39	28.41	26	15	48	31	4.7	85	152	10.4	157	190	8	1.7
0	1	0	0	0	0	0	0	0	1	0	0	0	2	2	0	2	2	2	1	48	25.34	27	20	48	26	3.9	88	178	5.46	157	241	3.68	1.43
0	1	1	1	1	0	0	0	0	1	0	0	0	2	2	0	2	2	2	1	71	26.78	49	52	47	23	6.3	95	180	5.57	162	269	3.86	1.3
1	1	1	1	1	0	1	0	0	0	0	0	0	2	2	0	2	2	2	1	56	23.94	39	35	48	37	4.2	81	180	10.11	155	196	5.94	2.89
1	1	1	1	1	1	0	0	0	1	0	0	0	2	2	0	2	2	2	1	48	28.67	102	49	50	47	3.8	83	258	8.63	137	169	5.95	1.86
0	1	1	1	1	0	0	1	0	1	1	0	0	2	2	0	2	2	2	1	52	27.78	19	19	42	26	10.3	176	178	6.81	165	150	4.35	1.77
0	1	1	1	0	0	0	0	0	1	0	0	0	2	2	2	2	2	2	0	58	26.2	23	19	44	24	5.6	77	110	7.18	143	211	4.58	2.33
0	0	0	0	1	1	0	1	0	0	0	0	0	2	2	0	2	2	2	1	42	26.13	24	20	48	31	2.7	55	115	9.35	156	345	6.74	1.83
0	1	1	1	0	1	1	1	0	1	0	0	0	2	2	1	2	2	2	1	43	30.02	30	18	49	29	6.4	73	263	6.11	154	251	3.6	1.97
0	1	0	0	0	0	0	0	0	0	0	0	0	1	1	0	1	1	2	1	57	21.2	16	19	48	26	5.8	68	144	9.07	157	293	5.82	2.51
0	0	0	0	0	1	0	0	0	0	0	0	0	2	2	0	2	2	2	0	48	25.57	12	17	47	24	5.6	71	185	7.89	131	240	3	3.63
0	1	1	0	1	1	0	1	1	0	0	0	0	2	2	0	2	2	2	1	42	25.9	78	74	48	39	5.3	72	146	7.01	139	251	4.35	2.1
0	0	0	0	0	1	0	1	0	0	0	0	0	2	2	0	2	2	1	1	54	25	10	14	53	24	2.3	53	173	6.36	144	249	4.18	1.68
0	1	1	0	0	1	0	1	0	0	0	0	0	2	1	0	2	2	2	1	51	24.22	38	26	47	26	6.7	79	141	8.1	145	220	4.96	2.21
0	1	1	0	1	0	0	0	0	1	0	0	0	2	2	0	2	2	2	1	71	18.59	12	15	43	38	5.1	90	127	8.86	150	329	5.8	2.12
0	1	1	1	1	0	0	1	1	0	0	0	0	2	2	0	2	2	2	1	68	20.55	17	20	50	20	6	62	161	5.67	140	183	3.36	1.85
0	1	1	1	1	0	0	1	0	1	1	0	0	2	2	0	2	2	2	1	66	22.04	17	24	43	34	9.8	163	124	10.42	154	255	7.1	2.21
0	1	1	1	1	0	0	0	0	0	0	0	0	2	2	1	2	2	2	1	32	27.68	40	28	48	25	3.6	80	185	4.1	147	179	2.19	1.39
0	0	0	0	0	0	0	0	0	0	0	0	0	2	2	0	2	2	1	1	51	22.14	21	22	48	28	6.2	55	155	3.46	130	117	2.02	1.21
0	0	0	0	1	0	0	1	0	0	0	0	0	2	2	0	2	2	2	1	53	27.53	14	15	46	29	3.9	76	126	9.23	134	349	5.41	2.93
0	1	0	0	1	1	0	1	0	0	0	0	0	2	2	0	2	2	2	1	52	25.06	25	21	46	35	4.1	64	153	6.48	149	208	4.76	1.44
0	1	0	1	1	1	0	1	1	1	0	0	0	2	2	0	2	2	2	0	56	26.45	20	22	42	27	2.9	95	183	9.52	144	278	6.17	2.21
0	1	1	1	1	1	0	1	0	0	0	0	0	2	2	0	2	2	1	1	66	20.55	12	17	48	28	6.7	80	195	5.03	138	279	2.98	1.6
0	1	1	0	1	1	0	1	0	0	0	0	0	2	2	0	2	2	2	0	31	31.83	43	23	51	36	5.8	86	176	11.31	137	355	6.24	4.25
0	0	0	0	1	1	0	1	0	0	0	0	0	2	2	0	2	2	2	0	53	17.72	18	26	42	34	4.1	75	177	4.69	130	242	2.94	1.28
1	1	1	0	1	0	0	1	0	0	0	0	0	2	2	0	2	2	2	1	57	22.95	12	11	44	25	4.5	73	149	10.6	150	261	8.1	1.7
0	1	0	0	0	1	0	1	0	0	0	0	0	2	2	0	2	2	2	1	75	20.07	22	16	45	36	6	72	128	9.46	158	259	7.36	1.35
1	1	0	1	1	1	0	1	0	0	1	0	0	2	2	0	2	2	2	1	54	25.1	15	15	47	26	4.4	74	162	7.11	151	193	3.93	2.33
0	1	0	0	1	1	0	0	0	0	0	0	0	2	2	0	2	2	2	1	69	27.58	37	28	45	25	8.1	164	280	12.05	138	272	9.26	1.6
0	0	0	0	1	0	1	0	0	0	0	0	0	2	2	0	2	2	2	1	61	19.43	9	15	47	29	4.7	57	158	6.04	133	247	4.64	0.9
0	1	1	1	0	1	0	1	0	0	0	0	0	2	2	0	2	2	2	0	36	24.39	24	23	45	36	5.1	62	144	8.1	139	289	4.06	3.09
0	0	0	0	1	1	0	1	0	1	0	1	0	2	2	0	2	2	2	1	50	23.31	7	15	47	34	3.5	49	145	4.58	128	117	2.92	1.4
0	1	0	1	1	1	0	1	1	1	0	0	0	2	2	0	2	2	2	1	61	28.73	33	27	50	31	6.6	83	139	7.16	150	165	3.82	2.59
1	1	1	1	1	1	0	1	1	1	0	0	0	2	2	0	2	2	2	1	72	23.95	12	18	42	38	5.2	89	177	7.96	144	257	5.44	1.89
0	1	1	0	1	1	0	1	0	1	0	0	0	2	2	1	2	2	1	0	52	24.01	16	14	52	20	7.1	94	138	10.66	151	275	7.93	1.7
0	1	1	0	1	0	0	1	0	0	0	0	0	2	1	0	1	2	2	1	59	21.34	13	16	42	27	5.3	77	167	4.85	130	206	3.66	0.68
0	1	0	0	0	0	0	0	0	0	0	0	0	2	2	0	2	2	2	1	52	29.41	23	17	46	34	5.5	64	136	6.86	141	252	3.99	2.26
0	1	1	1	0	1	0	1	0	1	0	0	0	2	2	0	2	2	2	0	71	26.73	30	24	48	32	6	72	199	7.53	138	127	6.31	0.85
0	1	1	1	0	1	0	0	0	0	1	0	0	2	2	0	2	2	2	1	57	23.18	36	20	48	22	5.5	82	160	7.59	157	273	4.27	2.55
0	1	0	0	0	0	1	0	0	0	0	0	0	2	2	0	2	2	2	1	63	26.2	22	19	51	25	5.2	84	117	5.35	157	193	3.34	1.62
0	1	1	1	0	0	0	0	0	1	0	0	0	2	2	0	2	2	2	0	58	27.04	33	19	51	21	8	95	160	8.69	138	316	6.32	1.46
1	1	1	0	1	1	0	0	0	0	0	0	0	2	2	0	2	2	2	1	58	22.27	15	17	50	25	5.4	84	146	5.04	154	188	3.52	1.2
0	0	0	0	0	0	0	1	0	0	0	0	0	2	2	0	2	2	2	0	49	28.31	17	14	51	20	3.8	79	174	5.42	126	168	3.82	1.24
0	0	0	0	1	0	0	0	1	0	0	0	0	2	2	0	2	2	2	1	58	18.34	13	18	45	29	4.6	62	187	4.28	134	173	1.98	1.66
0	0	0	0	0	1	0	1	0	1	0	0	0	2	2	1	2	2	1	1	37	33.06	34	20	43	31	4.1	54	172	8.67	95	438	4.53	3.34
0	1	1	1	1	0	0	0	0	0	1	0	0	2	2	2	2	2	2	1	63	24.8	22	17	46	29	5	76	151	9.12	165	202	6.3	1.74
0	1	1	0	0	1	0	1	0	0	0	0	0	2	2	0	2	2	2	1	40	22.6	22	14	50	29	3.7	77	130	9.74	151	404	8.07	1.34
0	1	0	0	1	1	0	1	0	0	0	0	0	2	2	0	2	2	2	1	44	20.57	8	8	45	30	5.8	63	140	6.42	130	209	4.29	1.75
0	1	1	1	1	1	0	1	0	0	0	0	0	2	2	0	2	2	2	1	55	20.76	29	22	49	29	5	75	167	9.23	147	340	5.12	3.21
1	1	0	0	1	1	0	1	0	0	0	0	0	2	2	0	2	2	2	1	50	27.48	18	16	50	23	4.2	94	170	5.57	151	251	2.82	2.15
0	1	0	0	1	1	0	1	0	1	0	0	0	2	2	0	2	2	2	1	50	23.7	33	22	47	23	4.5	76	216	5.84	125	104	4.68	0.84
0	1	1	0	1	1	1	0	0	1	0	0	0	2	2	0	2	2	2	1	49	24.45	14	16	57	18	7.5	66	181	5.75	174	265	3.57	1.76
0	1	1	1	1	0	0	1	0	0	0	0	0	2	2	0	2	2	2	1	65	21.47	24	27	41	26	5.6	62	199	8.16	144	172	5.16	2.21
0	0	0	0	1	1	0	1	0	0	0	0	0	2	2	0	2	2	2	1	38	20.89	68	47	48	28	2.9	56	166	5.47	150	310	3.64	1.25
1	0	0	0	1	1	0	0	0	0	0	0	0	2	2	0	2	2	2	1	44	19.07	25	27	47	27	3.7	57	239	11.42	114	206	8.81	1.95
0	1	1	0	0	1	0	1	0	0	0	0	0	2	2	0	2	2	1	1	44	22.49	19	21	49	26	4.6	69	192	7.45	146	220	5.19	1.5
0	1	0	0	1	1	0	1	0	0	0	0	0	2	2	0	2	2	2	1	71	22.49	19	14	45	28	5	78	157	9.87	147	280	6.07	3.11
0	1	0	0	1	1	0	1	0	0	0	0	0	2	1	0	2	2	2	1	39	20.42	20	16	46	32	5.6	62	144	9.24	145	350	7.32	1.26
0	1	1	0	1	0	0	1	0	1	0	0	1	1	2	0	1	0	0	1	55	26.83	63	29	50	23	6.5	92	210	5.54	156	269	3.77	1.31
0	1	1	1	1	0	0	1	0	1	0	0	0	2	1	2	1	2	2	1	52	22.05	23	17	43	29	5.4	95	131	4.96	153	177	2.73	1.46
0	0	0	0	1	0	0	1	0	0	0	0	0	2	2	0	2	2	2	1	35	19.14	26	21	41	31	3.7	52	126	7.99	137	215	6.18	1.34
0	1	0	0	1	0	0	1	0	0	0	0	0	2	2	0	2	2	2	0	58	19.1	11	24	49	29	4	50	220	6.84	140	193	4.6	1.77
0	1	1	1	1	1	0	1	0	1	0	0	0	2	2	0	2	2	2	1	54	28.41	57	34	48	34	4.3	78	172	8.87	197	242	6.12	1.8
0	0	0	0	1	0	0	0	0	1	0	0	0	2	2	0	2	2	2	1	66	19.63	12	15	49	35	4.6	64	121	8.69	129	359	6.85	1.49
0	1	1	0	0	1	0	1	0	0	0	1	0	2	2	0	2	2	2	1	52	24.8	23	21	47	43	6.6	63	205	9.26	163	280	6.38	1.88
0	1	0	0	1	1	0	1	0	1	1	0	0	2	2	0	1	2	2	0	66	25.65	11	13	50	25	8.9	110	169	6.38	135	185	4.28	1.53
0	0	0	0	1	0	0	1	0	1	1	0	0	2	2	0	2	2	2	1	69	19.53	6	11	43	25	9.4	109	144	9.63	134	392	6.13	2.6
0	0	0	0	1	0	0	1	0	1	0	0	0	2	2	0	2	2	2	0	67	25.97	11	18	50	22	8.3	93	288	8.7	103	147	5.52	2.61
0	1	1	1	1	0	0	1	0	1	0	0	0	2	1	0	1	2	2	0	42	28.73	57	25	48	25	5.7	62	170	10.28	163	173	7.42	2.12
0	1	0	1	1	1	0	1	0	0	0	0	0	2	2	0	2	2	2	1	34	24.11	22	20	49	35	5.2	76	163	6.6	152	322	3.34	2.53
0	1	0	0	0	1	0	0	0	0	0	0	0	1	1	0	1	2	2	1	43	23.66	29	19	53	32	3.5	90	199	6.82	166	146	4.73	1.62
1	1	1	1	1	0	0	1	0	0	0	0	0	1	1	0	1	2	2	1	75	20.05	16	16	50	30	4.6	74	117	6.14	149	314	4.12	1.24
1	0	0	0	1	1	0	0	0	0	1	0	0	2	1	0	1	1	2	1	77	19.72	7	14	40	36	4.5	70	160	7.56	118	418	5.42	1.68
0	0	0	0	0	1	0	0	0	0	0	0	0	2	2	0	2	2	2	1	36	23.5	12	11	52	23	2.1	66	131	5.58	132	220	3.87	1.44
0	0	0	0	1	0	0	1	0	0	0	0	0	2	1	0	1	2	2	0	60	22.64	60	32	47	20	7.3	82	157	5.59	123	257	3.62	1.66
0	1	0	0	1	1	0	1	0	0	0	0	0	2	2	0	2	2	2	1	31	23.15	20	15	52	29	3.5	83	149	8.84	158	214	7.05	1.22
1	1	0	0	0	1	0	1	0	0	0	0	0	2	2	0	2	2	2	1	57	24.21	45	31	48	28	6.8	88	179	3.85	140	174	2.46	1.07
0	1	1	1	1	1	0	1	1	1	0	0	0	2	2	0	2	2	2	1	61	18.87	14	21	42	21	3.9	72	123	5.83	150	178	3.85	1.46
0	1	0	0	1	1	0	1	0	1	0	0	0	2	2	0	2	2	2	1	60	25.83	57	34	46	34	5.2	95	166	6.4	152	150	4.28	1.62
0	1	1	1	1	1	0	1	0	0	0	0	0	2	2	0	2	2	2	1	50	22.91	29	22	46	24	6.6	86	145	4.81	169	181	2.53	1.94
0	1	1	0	0	0	0	0	0	1	0	0	0	2	2	0	2	2	2	0	77	25.35	29	23	45	23	7.3	112	181	5.85	152	166	4.07	1.2
1	1	0	0	1	1	0	0	0	0	0	1	0	2	2	0	2	2	2	1	58	23.36	23	26	39	34	4.8	81	150	4.87	144	126	3.11	1.07
0	0	0	0	0	0	0	0	0	0	0	0	0	2	2	0	2	2	2	1	56	23.71	20	19	49	27	4.5	64	176	5.95	128	334	3.77	1.72
1	1	0	1	1	1	0	0	0	0	0	0	0	2	2	0	2	2	2	1	37	29.32	24	18	44	29	5.9	89	160	4.67	150	193	3	1.22
0	1	1	1	1	1	0	0	0	0	0	0	0	2	2	0	2	2	2	1	54	18.73	9	16	45	29	4.1	65	228	7.53	160	135	4.58	1.68
0	1	0	0	1	1	0	1	0	0	0	0	0	2	2	0	2	2	2	1	41	21.96	30	30	55	26	4.5	111	201	4.62	151	281	2.41	1.75
0	1	0	0	1	0	0	0	1	0	0	0	0	2	2	0	2	2	2	0	27	22.73	13	12	43	35	6.5	78	132	5.97	157	197	2.83	2.5
0	1	1	1	0	0	1	0	0	0	0	0	0	2	2	0	2	2	2	1	61	20.07	21	22	48	26	6.2	87	175	6.24	155	217	3.84	1.95
1	1	1	1	1	1	0	1	0	0	0	0	0	2	2	0	2	2	2	1	31	16.33	21	26	41	55	4.7	51	335	10.16	97	392	7.98	1.05
0	0	0	0	0	0	0	0	0	0	0	0	0	2	2	0	2	2	2	0	44	26.27	10	15	47	24	2.5	46	154	5.6	134	201	4.1	0.99
0	1	1	1	1	1	0	1	0	1	0	0	0	1	0	0	0	2	2	0	72	22.2	46	33	44	30	4.2	79	140	5.8	145	193	3.32	1.78
0	1	0	0	1	0	1	1	0	0	0	0	0	2	2	0	2	2	2	1	66	26.03	13	14	46	27	5.1	101	139	5.25	149	278	3.48	1.37
0	0	0	0	1	1	0	1	0	0	0	0	0	2	2	0	2	2	2	1	29	25.59	9	13	46	27	2.3	65	146	6.92	113	346	3.61	2.56
0	1	1	1	0	1	0	1	1	1	0	0	0	2	2	0	2	2	2	1	60	29.41	22	20	48	26	3.7	84	164	8.64	156	270	4.96	2.83
0	0	0	0	1	1	0	1	1	1	0	0	0	1	2	0	2	2	2	0	61	18.73	9	15	48	37	5.3	60	144	5.51	129	204	4.27	0.89
0	1	1	1	0	1	0	1	0	1	0	0	0	2	1	0	2	2	2	1	52	25.5	33	22	47	30	4.9	58	123	8.98	153	350	6.09	2.07
0	1	0	0	1	1	0	0	0	0	0	0	0	2	2	0	2	2	2	1	48	19.05	81	51	50	33	4.3	70	178	5.25	150	184	3.09	1.58
0	1	0	0	1	1	0	1	0	0	0	0	0	2	2	0	2	2	2	1	56	20.2	9	18	47	30	7	93	131	6.99	139	203	5.15	1.26
0	1	1	1	0	0	0	0	0	1	0	0	0	2	2	0	2	2	2	1	61	25.09	19	17	46	26	5.1	82	136	7.26	134	267	4.67	1.98
1	1	1	0	1	1	0	0	0	0	0	0	0	2	2	0	2	2	2	1	54	21.38	22	17	43	31	6.5	73	192	7.52	125	363	5.31	1.26
0	0	0	0	1	0	0	1	0	0	0	0	0	2	2	0	2	2	2	1	57	22.86	24	25	53	23	4.3	69	203	4.04	131	162	2.27	1.4
0	1	1	0	1	1	0	1	0	1	0	0	0	2	2	0	2	2	2	1	69	23.53	18	28	44	18	6.7	111	159	4.83	139	136	3.58	0.79
0	1	1	1	1	0	1	1	0	0	0	0	0	2	2	0	2	2	2	0	69	23.88	14	19	45	28	4.6	74	107	5.39	161	160	2.81	1.95
0	0	0	0	1	1	0	1	0	0	0	0	0	2	1	0	1	2	2	0	40	23.5	10	15	37	37	4.8	56	110	7.06	131	247	4.78	1.77
0	0	0	0	1	1	0	1	0	0	0	0	0	2	2	0	2	2	2	1	56	21.72	21	16	48	35	4.1	52	135	8.18	140	150	6.28	1.4
0	1	1	0	1	1	0	0	1	0	0	0	0	2	2	0	2	2	2	1	40	18.67	14	16	48	24	6.1	73	177	5.4	129	199	3.21	1.84
0	1	0	0	1	1	0	0	0	0	0	0	0	2	2	0	2	2	2	1	53	22.77	14	21	46	35	5.6	82	164	7.53	150	234	5.06	1.89
0	1	1	1	1	0	0	1	0	0	0	0	0	2	2	2	2	2	2	1	51	24.54	14	10	48	28	3.5	70	150	8.78	139	302	6.15	2.12
0	1	1	0	1	0	0	1	0	1	0	0	0	2	2	0	2	2	2	1	69	23.67	13	16	45	30	6	79	143	6.38	140	290	4	1.79
1	0	0	0	1	1	0	1	0	0	0	0	0	2	2	0	2	2	2	1	54	23.11	16	18	46	20	4.8	59	152	5.06	123	146	3.67	1.03
1	1	1	0	1	1	0	1	0	1	0	0	0	2	2	0	2	2	2	1	70	27.68	39	27	46	26	8.3	107	221	6.02	147	201	3.42	1.85
0	1	0	0	1	1	1	0	1	0	0	0	0	2	2	0	2	2	2	1	36	24.69	20	17	49	23	4.5	80	122	6.73	166	215	4.01	2.03
0	1	1	1	1	1	0	1	0	1	0	0	0	2	2	0	2	2	2	1	65	22.15	11	15	47	21	6.2	91	143	7.7	136	229	5.3	1.8
0	1	1	1	1	1	0	0	0	0	0	0	0	1	2	0	2	2	2	1	35	16.69	13	19	51	37	5.3	77	124	8.99	139	357	7.34	1.12
0	1	1	1	1	0	1	0	0	0	0	0	0	2	2	0	2	2	2	1	53	30.12	18	21	42	28	5.8	71	185	6.68	148	226	4.08	1.98
0	1	1	1	1	0	0	1	0	0	0	0	0	2	1	0	1	2	2	1	39	22.49	16	25	48	26	4.2	84	250	7.26	154	236	4.16	2.5
0	1	0	0	0	0	1	0	0	0	0	0	0	2	2	1	2	2	2	1	47	23.38	22	14	49	24	3.8	78	163	6.8	146	237	3.37	2.75
1	1	1	0	1	1	0	0	0	0	0	0	0	2	2	0	2	2	2	1	33	23.81	11	13	52	25	4.9	65	148	5.09	129	275	2.56	2
1	1	1	1	1	0	1	0	0	0	0	0	0	2	2	0	2	2	2	0	41	27.08	26	18	51	23	6.5	91	125	9.55	128	311	7.28	1.58
1	1	0	1	0	1	1	0	0	0	0	0	0	2	2	0	2	2	2	1	62	27.13	20	17	45	31	6.5	59	244	6.84	157	242	4.67	1.82
0	1	1	1	1	0	0	1	0	1	0	0	0	2	2	0	2	2	1	1	68	22.76	9	13	42	33	6.4	83	137	6.99	149	309	4.16	2.07
0	1	1	0	1	0	0	1	0	0	0	0	0	2	2	1	2	2	2	0	59	21.2	23	19	44	28	5.6	83	162	5.83	159	181	3.72	1.69
0	1	0	0	0	1	0	1	0	1	0	0	0	2	2	0	2	2	2	1	57	26.03	22	18	47	30	4.3	89	174	4.97	160	176	3.24	1.43
0	1	1	0	1	1	0	0	0	0	1	0	0	2	1	0	1	2	2	1	67	24.09	17	15	42	32	6.9	63	180	7.89	152	219	5.02	1.97
0	0	1	0	1	1	0	1	0	0	1	0	0	2	2	0	2	2	2	1	52	19.56	11	11	41	31	4	55	188	12.97	118	366	10.03	1.93
0	1	0	0	1	1	0	1	0	0	0	0	0	2	1	0	2	2	2	1	25	17.3	21	18	47	31	4.6	77	249	12.07	166	502	9.91	1.47
0	1	1	0	0	0	0	0	0	0	0	0	0	2	2	1	2	2	2	1	44	16.61	10	17	50	25	5	82	134	5.43	156	213	3.11	1.77
0	1	0	0	1	1	0	1	0	0	0	0	0	2	2	0	2	2	2	1	37	27	25	17	50	29	3.3	82	194	7.93	159	243	6.29	1.08
0	1	0	0	1	1	0	1	0	0	0	0	0	2	2	0	2	2	2	0	56	20.96	13	19	46	33	6.7	110	208	5.53	136	197	3.54	1.61
0	0	0	0	1	0	0	0	0	0	0	0	0	2	2	0	2	2	2	0	45	22.03	11	15	43	25	2.9	52	163	7.58	140	250	5.25	1.76
0	1	1	1	1	0	0	1	0	0	0	0	0	2	1	1	2	2	2	1	41	26	42	24	50	26	4	84	215	7	150	183	3.7	2.5
0	1	0	0	1	1	0	1	0	0	0	0	0	2	2	0	2	2	2	1	74	27.04	46	29	51	24	6.6	97	156	7.88	149	263	3.5	3.49
1	0	0	0	1	1	0	0	0	0	0	0	0	2	2	0	2	1	2	1	54	20.81	16	25	45	31	7	67	173	4.49	146	214	2.33	1.63
0	1	0	0	1	0	0	1	0	1	0	0	0	2	2	0	2	2	1	0	81	25.01	1	19	57	17	5.9	95	143	5.83	155	171	4.43	0.93
0	1	0	0	1	1	0	1	1	0	0	0	0	2	2	0	2	2	2	1	48	25.06	15	21	49	34	5.1	91	148	5.44	140	182	2.88	2.01
0	1	1	1	0	0	0	0	0	0	0	0	0	2	1	0	2	2	2	1	57	26.61	26	20	52	27	5	76	132	6.9	164	212	3.94	2.25
0	0	0	0	1	1	0	0	0	1	0	0	0	2	2	1	2	2	2	1	64	26.29	42	27	45	40	6.4	88	157	8.21	118	269	4.29	3.4
0	1	1	0	0	1	0	1	0	0	0	0	0	2	2	0	2	2	2	1	58	21.8	29	23	48	27	7.1	93	229	8.44	149	252	5.69	1.72
0	1	1	1	1	0	0	1	0	0	0	0	0	2	2	0	2	2	2	0	55	26.12	50	48	46	30	7.1	68	182	6.28	136	335	3.36	0.93
0	1	1	1	1	0	0	1	0	0	0	0	0	2	2	1	2	2	2	1	47	23.94	39	25	43	23	7.5	93	157	8.4	143	107	5.62	2.56
0	0	0	0	0	1	0	0	0	0	0	0	0	2	2	1	2	2	2	1	55	24.84	146	95	44	40	7.4	69	194	5.5	129	197	2.4	2.32
0	1	1	1	1	1	0	1	0	1	0	0	0	2	2	0	2	2	2	1	49	24.61	33	28	43	38	6.4	90	187	8.6	152	303	6.38	1.5
0	1	0	0	0	1	0	1	0	0	0	0	0	2	2	0	2	2	2	1	36	26.81	17	20	52	26	6.2	92	152	7.56	148	368	4.73	1.96
0	1	0	0	1	1	0	1	1	0	0	0	0	2	2	0	2	2	2	0	70	17.51	15	19	46	25	4.2	75	140	7.84	128	274	6.06	1.23
0	1	1	0	1	0	0	1	0	1	0	0	0	2	1	0	1	2	1	0	68	26.37	30	21	46	24	7.4	75	165	7.01	145	249	3.67	2.58
0	0	0	0	1	1	0	0	0	0	0	0	0	2	2	0	2	2	2	1	52	16.45	9	15	49	31	4.1	46	185	4.58	129	238	3.74	0.69
0	0	0	0	1	0	0	0	0	1	0	0	0	2	2	0	2	2	2	1	47	25.64	20	15	48	32	6.1	64	151	8.98	144	319	6.42	2.15
0	1	0	0	1	0	1	1	0	1	0	0	0	2	2	0	2	2	2	1	64	26.51	18	14	44	30	5.3	92	169	9.97	153	228	1.13	1.22
0	0	0	0	1	1	0	1	0	1	0	0	0	2	0	0	0	1	2	1	71	24	12	14	49	34	3.8	63	189	7.97	131	310	5.53	2.04
0	1	1	1	1	1	0	1	1	0	0	0	0	2	2	0	2	2	2	1	51	23.95	13	16	43	21	4.1	104	154	4.81	153	203	3.33	1.02
0	0	0	0	1	1	0	1	0	0	0	0	0	2	2	0	2	2	2	1	70	20.2	13	24	46	34	3.8	64	251	5.36	117	188	2.93	1.97
1	1	0	0	1	1	0	0	0	0	0	1	0	2	2	1	2	2	2	0	52	25.86	40	31	49	33	4.5	81	180	4.44	139	136	2.43	1.89
0	1	1	0	1	0	0	1	0	0	0	0	0	2	2	0	2	2	2	1	43	20.2	16	14	48	28	4.5	80	126	6.85	161	280	4.7	1.51
0	1	0	0	0	1	1	0	0	1	1	0	0	2	1	0	2	2	2	1	49	19.57	5	6	45	24	4.8	68	110	5.17	123	266	3.62	0.97
0	1	1	1	1	0	0	1	0	0	0	0	0	2	2	0	2	2	1	0	66	16.3	24	35	39	39	4.8	63	393	7.21	142	211	4.11	0.93
0	1	0	0	1	0	0	0	0	0	0	0	0	2	1	0	1	2	2	1	16	26.78	21	12	49	29	4.4	64	177	9.97	149	352	7.33	1.9
0	0	0	0	1	0	0	1	0	1	0	0	0	2	2	0	2	2	2	1	53	30.48	16	15	43	30	3.7	71	133	5.97	130	249	4.21	1.12
0	1	0	0	1	1	0	1	0	0	0	0	0	2	2	0	2	2	2	1	64	23.08	14	26	49	34	7.4	94	196	4.65	128	138	3.32	0.86
0	1	1	1	1	1	0	1	0	0	0	0	0	2	2	0	2	2	2	1	44	25.66	35	21	47	30	4.3	83	175	6.57	159	381	3.85	1.82
0	1	1	1	1	1	1	1	0	1	0	0	0	2	2	0	2	2	2	0	52	24.69	16	13	46	24	4.8	94	105	5.86	157	198	4.03	1.54
0	0	0	0	1	0	1	1	0	1	0	1	0	2	2	0	2	2	0	0	67	20.96	13	21	42	36	5.9	60	176	4.94	132	172	2.75	1.76
1	1	1	1	1	1	0	1	0	0	1	0	0	2	2	0	2	2	2	1	66	22.6	22	15	42	29	4.3	81	191	10.01	141	199	7.48	2.43
0	0	0	0	1	1	0	1	0	0	0	0	0	2	1	0	2	2	2	1	37	22.04	7	11	45	33	5.4	64	104	6.92	119	333	3.97	2.09
0	0	0	0	1	0	0	1	0	0	0	0	0	2	2	0	2	2	2	0	67	18.73	16	18	49	27	6.7	57	147	8.56	148	283	5.94	1.9
0	1	1	1	1	0	0	1	0	0	0	0	0	2	2	0	2	2	2	1	54	27.16	69	43	45	26	5.1	77	215	8.63	165	182	3.94	3.63
0	1	1	0	0	0	0	0	0	1	0	0	0	2	2	0	2	2	2	0	55	27.68	38	24	47	24	6.6	87	152	9.8	167	250	6.8	2.1
1	0	0	0	1	1	0	0	0	0	0	0	0	2	2	0	2	2	2	1	36	21.48	259	122	41	38	3.5	52	211	4.91	129	389	3.29	1.12
0	1	1	1	1	0	0	0	0	1	0	0	0	2	2	0	2	2	2	1	60	25.43	17	14	46	29	5.8	67	137	5.31	145	177	3.26	1.23
0	1	0	0	1	1	0	1	1	0	0	0	0	2	2	0	2	2	2	0	43	27.04	36	28	52	28	4.55	74	161	4.87	143	205	2.87	1.48
0	0	0	0	1	1	0	0	0	0	0	0	0	2	1	0	2	2	2	1	62	25.39	9	16	52	30	3.7	70	162	5.57	148	230	2.83	2.16
0	1	1	1	1	1	0	0	0	1	1	0	0	2	1	0	1	1	2	0	64	24.24	21	19	47	27	8.6	80	230	8.51	147	182	6.49	1.5
0	1	1	1	1	1	0	0	0	0	0	0	0	2	2	1	2	2	2	1	72	24.49	19	23	45	32	5.3	80	148	6.85	154	172	4.01	2.05
1	1	1	0	1	1	0	0	0	0	0	0	0	2	2	0	2	2	2	1	45	17.63	19	17	47	33	4.8	75	107	7.21	136	221	5.63	1.1
0	0	0	0	1	1	0	1	0	1	0	0	0	2	2	0	2	2	2	1	73	25.63	8	15	44	30	3.3	72	174	7.45	120	195	4.87	2.13
0	1	1	1	1	0	0	0	0	0	0	0	0	2	2	0	2	2	2	1	53	22.68	29	20	54	30	4.8	84	117	7.28	148	286	4.58	2.16
0	1	0	1	1	1	0	1	1	1	1	0	0	2	2	0	2	2	2	1	59	27.66	70	32	44	32	6.3	85	131	5.4	140	201	3.92	1.42
0	1	1	1	0	1	1	1	1	0	0	0	0	2	2	0	2	2	2	1	38	19.53	26	17	51	25	4.5	73	141	8.1	135	192	5.67	1.79
0	1	1	0	1	1	0	1	0	0	1	1	0	1	0	0	0	2	2	1	55	21.01	29	24	46	24	5	57	181	6.58	150	211	3.25	2.57
0	1	1	1	1	0	0	1	1	1	0	0	0	2	2	1	2	2	2	0	72	24.35	26	16	46	28	2.8	59	201	10.71	148	177	8.96	1.17
0	1	1	0	1	1	0	1	0	0	0	0	0	2	2	0	2	2	1	0	61	22.86	26	15	42	35	4.3	79	140	6.3	143	270	4.99	0.79
0	1	0	1	0	1	0	1	0	1	0	0	0	2	1	0	2	2	2	1	51	23.78	67	37	48	29	4.4	71	145	5.47	152	207	3.52	1.29
0	0	0	0	1	1	0	1	0	0	0	0	0	2	1	0	2	2	2	1	44	25.48	67	37	48	29	4.4	71	145	5.47	152	207	3.52	1.29
0	1	0	0	1	1	0	1	0	0	0	1	0	2	2	1	2	2	2	1	44	25.22	334	189	49	24	4.8	84	193	3.72	150	170	1.67	1.78
1	1	1	0	1	1	0	0	0	0	0	1	0	2	2	0	2	2	2	1	41	23.03	75	38	39	41	3.5	61	232	7.56	118	302	4.85	1.63
0	1	0	0	0	0	0	0	0	1	0	0	0	2	2	0	2	2	2	0	53	31.49	21	16	44	33	5.5	76	158	9.82	163	234	7.68	1.62
0	0	0	0	1	1	0	1	0	0	0	0	1	2	2	0	2	2	2	1	40	23.88	20	16	44	31	4.5	66	110	7.15	146	340	4.37	2.26
0	0	0	0	1	1	0	1	0	0	0	0	0	2	1	0	2	2	2	1	50	24.03	5	12	36	35	3.8	43	140	9	117	272	6.18	2.15
0	1	0	0	1	0	1	1	0	1	0	0	0	2	2	0	2	2	2	1	78	24.46	10	18	43	27	5.4	89	139	5.39	134	187	3.09	1.68
0	1	0	0	0	1	0	0	0	1	0	0	0	2	2	0	2	2	2	1	34	24.22	21	21	46	32	3.8	81	152	7.34	160	232	4.23	2.52
1	1	1	1	1	1	0	0	0	0	0	0	0	2	2	1	2	2	2	1	61	18.52	20	23	41	25	3.4	82	206	11.13	140	191	8.86	1.47
0	0	0	0	1	1	0	1	0	0	0	0	0	2	2	1	2	2	2	1	28	23.51	19	14	48	24	3.4	48	148	4.96	119	264	2.61	2.09
0	1	1	1	1	0	0	1	0	1	0	0	0	2	2	0	2	2	2	1	27	31.14	41	34	49	31	6	67	244	7.48	153	268	3.49	3.19
0	1	1	1	1	1	0	1	0	1	0	0	0	1	1	1	1	2	2	1	56	25.69	20	17	43	27	4.4	82	141	7.91	142	227	5.35	1.96
0	1	1	1	1	0	0	1	0	0	0	0	0	2	2	1	2	2	2	0	47	29.07	33	23	49	27	5.1	79	172	9.63	146	255	6.22	2.37
0	1	0	0	0	1	0	1	0	1	0	0	0	2	2	0	2	2	2	1	33	25.47	25	17	51	30	5.7	100	182	12.34	156	404	9	2.27
0	0	0	0	1	1	0	1	0	1	1	0	1	2	2	0	2	2	2	0	61	24.24	33	27	53	32	4.9	80	157	5.86	141	178	3.82	1.58
1	1	0	0	1	1	0	1	0	0	0	0	0	2	2	0	2	2	2	1	54	24.98	37	30	50	18	4.9	77	128	5.72	138	355	4.01	1.31
0	0	0	0	1	0	0	1	0	1	1	0	0	2	2	1	2	2	2	1	59	21.23	10	13	37	37	5.5	70	166	5.68	147	239	3.45	1.86
1	1	1	1	1	1	0	0	0	0	0	0	0	2	2	0	2	2	2	1	58	22.77	12	11	46	27	5	87	169	7.62	131	166	5.49	1.68
1	1	1	0	1	1	0	1	0	0	0	0	0	2	1	0	2	2	2	1	51	23.36	39	26	47	26	3.8	70	159	4.07	144	162	2.37	1.2
0	0	0	0	1	1	0	1	0	0	0	0	0	2	2	0	2	2	2	1	35	26.61	27	19	47	33	4.1	42	126	9.62	130	324	7.34	1.39
0	1	1	1	0	1	0	1	0	0	0	0	0	2	2	1	2	2	2	1	49	26.53	25	19	57	29	4.3	94	132	6.52	149	215	4.21	1.86
0	1	1	1	1	1	0	1	0	0	0	0	0	2	2	0	2	2	2	1	61	25.51	18	15	47	31	4.3	60	129	7.78	158	235	4.83	2.28
0	1	0	1	1	0	0	1	0	0	0	0	0	2	2	0	2	2	2	1	49	21.87	25	25	47	27	6	90	151	5.9	141	278	3.84	1.65
0	1	1	1	0	0	0	0	0	1	0	0	0	2	2	0	2	2	2	1	66	24.8	19	18	45	28	6.9	115	140	6.19	150	151	4.18	1.53
0	1	1	1	0	0	0	0	0	1	0	0	0	2	2	0	2	2	2	0	47	26.7	15	12	51	26	6.9	82	128	8.36	140	259	6.02	1.84
0	1	0	0	0	0	0	0	0	0	0	0	0	2	2	0	2	2	2	0	40	22.49	17	16	50	27	4.7	79	119	7.04	153	248	4.72	1.75
0	1	1	0	1	1	1	1	0	0	0	0	0	2	2	0	2	2	2	1	47	25.26	20	16	49	25	6.6	81	148	7.19	162	220	4.6	2.6
0	0	0	0	1	0	0	1	0	0	0	0	0	2	2	1	2	2	2	1	50	21.23	26	27	46	28	4.5	69	169	3.37	133	205	1.76	1.35
0	0	0	0	1	0	1	1	0	0	0	0	0	2	2	0	2	2	2	0	50	21.23	8	13	49	23	4.1	50	137	3.8	143	310	2.18	1.27
0	1	1	0	1	0	1	0	0	0	0	0	0	2	2	0	2	2	2	1	54	20.24	12	12	47	30	5.4	108	156	4.76	155	213	2.44	1.76
1	1	1	0	1	1	0	1	0	0	0	0	0	2	1	0	2	2	2	1	27	27.73	47	22	44	38	4.8	86	186	7.52	123	149	4.63	1.88
0	1	1	1	0	1	0	1	0	0	0	0	0	1	2	0	2	2	2	0	68	24.03	9	12	45	26	5.2	74	147	4.24	146	194	2.36	1.28
0	1	0	0	1	0	1	0	0	1	0	0	0	2	2	0	2	2	2	1	78	22.49	14	15	45	29	6.8	89	162	6.48	143	210	4.44	1.42
0	1	0	0	1	0	1	1	0	0	0	0	0	2	2	0	2	2	2	1	31	20.05	20	19	50	27	6	74	151	5.45	140	261	3.45	1.53
0	0	0	0	0	0	0	1	0	0	0	0	0	2	2	0	2	2	2	1	42	23.48	27	24	47	23	4.7	57	145	6.79	132	238	4.54	1.66
0	1	1	0	0	0	0	0	0	1	0	0	0	2	2	1	2	2	2	1	42	26.25	22	14	48	25	4.9	94	147	13.6	142	335	10.5	2.1
0	1	0	1	1	0	0	0	1	0	0	0	0	2	2	0	2	2	2	1	50	27.08	29	16	51	30	5.8	82	188	9.49	157	255	4.62	3.99
0	1	1	1	1	1	1	1	0	0	0	0	0	2	2	0	2	2	2	1	29	18.04	22	14	49	27	4.3	64	144	6.97	153	365	3.07	3.01
0	1	1	0	0	1	0	1	0	0	0	0	0	2	2	1	2	2	1	0	56	19.88	27	26	47	31	5.1	72	210	5.37	141	178	2.89	1.9
1	1	1	0	1	1	0	1	0	0	0	0	0	2	2	0	2	2	2	1	32	24.77	21	19	41	22	7.9	85	198	4.15	134	219	2.14	1.47
0	1	0	0	1	1	0	0	0	0	0	0	0	2	2	1	2	2	2	0	46	21.26	17	21	46	34	5.7	84	221	6.94	137	240	5.68	0.71
0	1	0	0	1	1	0	1	0	0	0	0	0	2	2	1	2	2	2	1	39	18.25	10	19	52	35	4.2	84	186	7.32	141	166	2.11	1.8
0	1	1	0	1	0	0	1	0	0	0	0	0	2	2	0	2	2	2	1	65	24.8	11	16	45	31	5.5	77	153	5.39	131	326	3.07	1.72
0	1	1	1	1	1	0	0	0	0	0	0	0	2	2	2	2	2	2	1	66	24.8	23	22	47	24	4.8	71	175	6.5	140	245	3.93	2.04
0	1	0	0	0	1	0	1	0	1	0	0	0	2	2	0	2	2	2	1	56	25.71	26	21	45	32	4.8	70	153	5.44	139	210	3.37	1.49
0	0	0	0	1	0	0	1	1	0	0	0	0	2	1	0	1	2	2	0	34	24.14	11	17	49	28	3.7	52	149	5.94	107	252	3.82	1.59
0	1	1	1	1	0	1	0	0	0	0	0	0	2	2	0	2	2	2	1	42	21.8	11	17	41	31	6	92	143	4.9	101	321	3.83	0.7
0	1	0	0	1	1	0	0	0	0	0	0	0	2	2	0	2	2	2	1	39	24.77	25	23	52	27	4.7	97	214	9.41	153	178	7.23	1.52
0	1	1	1	1	1	0	1	1	0	0	0	0	1	1	0	1	2	2	1	38	32.45	21	24	49	32	5.4	79	228	4.27	130	199	2.83	0.98
0	1	1	0	1	0	0	1	0	0	0	0	0	2	2	0	2	2	2	0	52	23.05	21	16	44	38	3.9	109	146	7.88	138	336	5.06	2.02
0	1	1	1	1	0	0	0	0	1	0	0	0	1	2	0	2	2	2	1	60	25.64	23	21	50	30	5.2	69	106	6.03	155	201	4.27	1.11
0	1	0	0	1	1	0	1	0	0	0	0	0	2	1	0	1	2	1	0	61	22.21	23	19	46	27	5.9	83	146	5.37	145	196	3.67	1.08
0	0	0	0	1	1	1	0	0	1	0	0	0	2	2	0	2	2	2	1	60	21.12	14	15	46	30	4.2	60	157	7.89	136	271	5.26	1.87
0	0	0	0	1	0	0	0	0	0	0	0	0	2	1	0	1	2	2	1	42	23.11	47	17	43	26	4.2	61	175	3.86	105	167	2.66	0.9
0	1	1	0	1	1	0	1	0	0	0	0	0	2	2	0	2	2	2	1	34	23.03	13	13	53	25	3.8	66	136	6.6	142	227	4.87	1.38
0	1	1	1	1	1	0	0	0	0	0	0	0	2	2	0	2	2	2	1	58	24.16	13	15	45	26	4.7	85	153	10.13	154	246	7.62	2.02
0	0	0	0	1	1	0	1	0	0	0	0	0	1	1	0	1	2	2	1	48	23.05	7	13	49	30	3	50	175	9.37	139	306	6.76	1.64
0	1	0	0	1	0	0	1	0	0	0	0	0	2	2	0	2	2	2	1	70	20.83	17	19	42	28	4.3	90	193	6.43	140	137	4.33	1.46
0	1	1	0	1	0	0	1	1	0	0	0	0	2	2	0	2	2	2	0	60	22.14	65	34	47	30	6.9	74	161	3.6	122	115	1.72	1.49
0	1	0	0	1	0	0	0	0	0	0	1	0	2	1	0	2	2	2	0	57	22.66	21	21	48	28	8.5	76	129	9.38	152	460	6.7	1.69
0	1	1	1	1	1	0	1	0	0	0	0	0	2	2	0	2	2	1	0	65	24.8	29	20	51	23	6.3	81	141	7.93	147	238	4.19	2.61
0	1	1	1	1	1	0	1	0	0	0	0	0	2	2	0	2	2	2	1	48	25.71	9	13	46	33	2.6	87	283	5.78	149	271	3.38	1.64
0	1	1	1	1	0	0	1	0	0	0	0	0	2	2	0	2	2	2	0	65	17.91	10	15	44	26	5.2	57	165	8.22	134	348	6.55	1.18
0	0	0	0	0	0	0	0	0	0	0	0	0	2	2	0	2	2	2	0	54	24.02	6	19	54	34	5.3	59	169	4.64	135	215	3.15	1.27
0	1	1	1	1	0	0	1	0	0	0	0	0	2	2	0	2	2	1	1	55	26.06	10	14	41	30	2.7	71	170	9.51	105	246	1.46	0.74
0	1	1	1	1	1	0	0	0	1	0	0	0	2	2	0	2	2	2	1	46	32.65	52	26	48	35	5.4	74	178	5.7	153	313	4.53	1.05
0	1	0	1	1	0	0	1	0	0	0	0	0	2	2	0	2	2	2	1	35	23.01	40	18	44	34	5	100	148	6.62	129	366	5.23	0.96
0	1	0	0	1	1	0	1	0	0	0	0	0	2	2	0	2	2	2	1	30	17.56	13	17	45	30	2.7	61	160	4.67	149	232	2.26	1.77
1	1	1	1	0	1	0	1	0	0	0	0	0	2	2	1	2	2	2	1	42	30.76	37	30	52	29	4.6	81	195	18.17	170	333	16.51	1.4
1	1	1	1	1	1	0	0	0	0	0	0	0	2	2	0	2	2	2	1	65	23.03	13	18	48	31	6	73	165	6.18	158	199	4.01	1.16
0	0	0	0	1	0	0	1	0	0	0	0	0	2	2	2	2	2	2	1	42	24.84	20	17	51	30	4.6	64	141	7.78	138	246	4.93	2.21
0	0	0	0	0	1	0	1	0	1	0	0	0	2	2	0	2	2	2	1	61	22.86	32	29	40	37	7.2	59	180	5.16	128	157	3.5	1.22
0	0	0	0	1	1	0	1	0	0	0	0	0	2	2	0	2	2	2	1	28	23.01	21	18	50	33	3.6	53	180	3.9	139	344	2.11	1.56
0	1	1	1	1	0	0	1	0	0	0	0	0	2	1	0	2	2	2	1	58	22.48	16	18	45	29	5.3	79	144	9.05	147	233	6.53	1.37
0	1	1	0	1	1	1	1	0	0	0	0	0	2	2	0	2	2	2	0	47	21.63	100	55	49	32	4.4	74	170	6.51	150	254	2.71	2.99
0	1	0	0	1	0	1	1	0	0	1	0	0	2	2	1	2	2	2	1	56	32.42	23	20	45	27	5.1	63	186	8.53	166	244	6.6	1.4
0	1	1	1	0	0	1	0	0	0	0	0	0	2	2	0	2	2	2	1	44	23.67	15	17	48	28	5.7	67	186	6.64	142	289	4.96	1.25
0	1	1	0	1	1	0	0	0	0	0	0	0	2	0	0	2	2	2	1	51	24.49	21	18	50	28	5.1	68	234	5.14	151	261	3.14	1.42
0	1	1	0	1	1	0	0	0	0	0	0	0	2	2	0	2	2	2	1	48	20.9	39	33	46	23	5.3	87	147	7.18	158	146	4.55	1.84
0	0	0	0	1	0	0	0	0	0	0	0	0	2	2	1	2	2	2	1	50	25.96	13	18	44	29	4.1	55	143	6.91	133	224	4.12	2.14
0	1	0	1	1	1	0	1	0	0	0	0	0	2	2	0	2	2	2	1	51	25.4	36	29	47	32	5.2	71	184	7.11	158	189	5.15	1.29
0	1	0	1	0	0	1	0	0	1	0	0	0	2	2	0	2	2	2	1	67	23.14	18	30	44	25	7.3	79	203	5.43	140	187	3.73	1.12
0	0	0	0	1	1	0	1	0	0	0	0	0	2	1	0	1	2	2	1	31	18.99	7	12	48	24	2.7	63	167	6.43	127	247	4.42	1.64
0	1	0	0	0	1	0	1	0	0	0	0	0	2	2	0	2	2	2	0	39	22.31	31	19	48	36	5	84	180	6.1	117	369	4.4	1.4
0	1	1	1	1	1	0	0	0	0	1	0	0	2	2	1	2	2	2	0	53	21.3	16	14	48	24	5.3	73	115	8.77	137	185	4.93	2.72
0	1	1	0	1	1	0	1	1	1	0	0	0	2	1	0	2	2	2	1	76	23.88	18	21	44	31	5.5	69	142	6.22	139	286	3.84	1.71
0	1	1	1	0	1	0	1	1	0	0	0	0	2	2	0	2	2	2	1	38	28.72	45	24	51	32	4.8	70	159	8.36	147	229	4.81	2.62
0	1	1	1	1	1	0	1	1	0	0	0	0	2	2	0	2	2	2	1	40	19.84	19	15	46	25	4.1	78	238	6.11	116	172	4.45	0.9
0	1	1	1	0	0	0	0	0	0	0	0	0	2	2	0	2	2	2	1	58	18.81	11	20	48	24	4.9	89	162	5.86	136	202	3.69	1.73
0	1	1	1	1	1	0	1	0	1	1	0	0	2	2	0	2	2	2	1	53	24.57	12	13	39	44	5.1	89	184	9.66	153	185	7.41	1.54
0	1	1	0	0	0	1	0	0	0	0	0	0	2	2	0	2	2	2	0	51	23.38	33	26	47	24	4.9	93	182	8.84	142	298	5.26	2.83
0	1	1	0	1	1	0	1	0	0	0	0	0	2	2	0	2	2	2	1	54	25.14	26	26	48	25	5.8	73	158	3.64	138	261	1.92	1.22
0	1	0	0	0	1	0	1	1	0	0	0	0	2	2	0	2	2	2	1	49	23.55	29	22	53	29	5.1	77	133	5.26	161	191	2.45	2.22
0	0	0	0	0	1	0	1	1	0	0	0	0	2	2	0	2	2	2	1	29	23.12	10	17	52	25	3.5	44	207	6.93	122	271	5.24	1.15
0	1	0	0	1	1	0	1	0	0	0	0	0	2	2	0	2	2	2	0	58	30.04	21	21	49	30	3.8	61	151	7.92	145	276	4.42	2.56
0	1	1	0	1	1	1	1	0	1	0	0	0	2	2	0	2	2	2	1	64	22.86	9	17	47	27	3.6	73	166	6.52	133	202	5.18	1.03
1	1	1	1	1	1	0	0	0	0	0	0	0	2	2	0	2	2	2	1	57	18.17	12	16	42	46	7	79	122	7.43	140	159	5.52	1.15
0	1	1	1	1	1	0	1	0	1	0	0	0	2	2	0	2	2	1	0	61	31.57	37	25	39	25	5	75	171	5.93	139	224	4.32	1.05
0	1	1	1	1	0	0	1	0	0	0	0	0	2	2	0	2	2	2	0	58	25.01	43	21	46	22	5.6	63	158	9.36	142	341	5.87	2.73
0	0	0	0	1	0	0	1	1	1	0	0	0	2	2	0	2	2	2	0	58	24.24	10	14	46	27	6.6	67	239	5.36	137	175	3.69	1.35
0	1	0	0	1	1	0	1	0	0	0	0	0	2	2	0	2	2	2	0	65	20.55	12	33	36	38	3.3	82	203	5.2	123	221	3.39	1.22
0	1	0	1	1	1	0	1	0	0	0	0	0	2	2	0	2	2	2	1	43	29.4	29	20	52	33	5.7	68	139	5.14	155	253	3.43	1.19
0	1	1	1	1	1	1	1	0	0	1	0	0	2	2	0	2	2	2	1	74	25.1	14	18	41	30	5.5	75	138	9.79	173	196	7.46	1.86
0	1	1	1	1	0	0	1	0	0	1	0	0	2	2	0	2	2	2	0	49	25.83	11	8	48	31	5.1	85	201	12.16	161	227	10	1.28
0	1	0	0	1	0	0	1	0	0	0	0	0	2	1	0	2	2	2	0	36	23.14	13	13	48	23	4.9	90	131	4.77	146	267	2.41	1.93
0	1	1	0	0	1	0	0	0	0	0	0	0	1	1	0	1	2	2	1	50	27.76	41	27	50	27	4.8	92	163	7.27	162	242	4.07	2.52
1	0	0	0	1	1	0	1	0	0	0	0	0	2	2	0	2	2	2	1	59	26.31	5	14	42	35	6.9	57	183	3.66	116	175	0.95	2.19
0	0	0	0	1	1	0	1	0	0	0	0	0	2	2	0	2	2	2	1	55	22.64	9	14	49	26	6.7	53	154	3.48	106	212	1.95	1.11
0	1	1	1	1	1	0	1	0	0	0	0	0	2	2	0	2	2	2	1	52	22.91	27	19	51	26	4.8	80	167	6.76	144	278	3.83	2.37
0	1	1	1	1	1	0	0	0	1	0	0	0	2	2	0	2	2	2	1	73	28.33	19	18	48	27	6.6	86	203	9.67	145	300	6.96	2.01
1	1	0	0	1	1	0	1	0	1	0	0	0	2	2	0	2	2	2	1	59	28.62	11	13	40	32	4.4	64	174	8.9	113	311	7.1	1
0	1	1	1	0	1	0	0	0	0	0	0	0	2	2	0	2	2	2	1	50	20.59	19	17	46	22	5.6	75	128	5.93	144	214	3.43	2.06
0	0	0	0	1	1	0	1	0	0	0	0	0	2	1	0	2	2	2	1	53	21.22	35	26	46	33	4.3	51	135	7.51	143	281	5.5	1.48
0	1	1	0	0	1	1	1	0	0	0	0	0	2	2	0	2	2	2	0	61	19.26	10	16	47	33	7.4	80	127	7.34	144	258	4.09	2.3
0	1	1	1	1	0	1	1	0	1	0	0	0	2	2	0	2	2	2	1	72	19.92	14	16	50	24	5.5	100	148	7.9	154	190	5.4	1.83
0	1	1	0	1	1	0	1	0	1	1	0	0	2	2	2	2	2	2	1	44	25.8	9	13	45	21	8.9	115	182	10.77	133	330	8.07	2.13
0	1	1	1	0	1	0	1	0	0	0	0	0	2	2	0	2	2	2	0	61	20.94	30	22	47	27	4.9	78	344	8.81	152	244	5.6	2.55
1	1	0	0	1	1	1	0	0	0	0	0	0	2	2	0	2	2	2	1	60	24.23	19	25	52	24	8.5	96	207	6.7	130	159	4.47	1.53
0	1	0	0	1	1	0	0	0	0	0	0	0	2	2	0	2	2	2	1	45	22.04	29	26	53	35	6.2	74	170	4.77	150	183	3.51	0.96
0	0	0	0	1	0	0	1	0	0	0	0	0	2	2	0	2	2	1	0	45	18.96	14	18	49	26	4.5	55	162	3.04	123	172	1.78	0.88
0	1	1	1	1	0	0	0	0	0	0	0	0	2	2	0	2	2	2	1	45	23.62	67	38	51	27	6.3	81	153	8.7	167	213	4.96	2.83
0	1	1	0	0	1	0	0	0	0	0	0	0	2	1	0	2	2	2	1	54	21.71	23	22	52	31	7.6	99	136	4.82	149	126	2.55	1.88
1	1	0	0	1	1	0	0	0	0	0	0	0	2	1	1	1	2	2	1	65	17.78	10	13	41	31	3.6	60	164	8.52	136	248	6.78	1.3
0	0	0	0	1	1	0	0	0	0	0	0	0	1	0	0	0	2	2	1	30	18.72	33	34	44	29	3.8	48	226	9.43	118	337	6.31	1.94
0	0	0	0	0	0	0	1	0	0	0	0	0	2	2	0	2	2	2	1	46	22.44	16	15	52	27	3.6	52	140	7.97	137	255	6.13	1.36
0	0	0	0	1	0	0	1	0	0	0	0	0	2	1	0	1	2	2	1	52	23.92	18	20	45	31	3.7	55	151	5.23	116	240	2.91	1.62
0	1	1	0	1	1	0	1	1	0	0	0	0	2	2	0	2	2	2	1	34	21.14	9	18	45	41	3.9	67	759	5.37	130	309	3.59	1.3
1	0	0	0	1	1	0	1	0	0	0	0	0	2	2	0	2	2	2	1	50	22.6	14	18	44	28	3.5	76	159	5.77	124	233	3.91	1.42
0	1	1	1	0	1	0	1	0	0	0	0	0	2	2	0	2	2	2	1	45	23.56	22	17	47	17	5.1	89	163	4.31	156	140	2.83	1.21
0	1	1	1	0	0	0	0	0	0	0	0	0	2	2	0	2	2	2	1	55	27.04	46	28	48	24	4.5	78	194	6.93	158	304	4.13	2.19
0	1	1	0	1	1	0	0	1	0	0	0	0	2	2	0	2	2	2	1	66	26.22	61	39	48	37	5.4	85	158	5	133	181	2.58	1.91
0	0	0	0	1	1	0	1	1	0	0	0	0	2	2	0	2	2	2	0	48	20.94	30	29	40	32	4.8	48	148	3.14	118	209	1.96	0.83
1	1	0	0	1	1	0	1	0	0	0	0	0	2	2	0	2	2	2	1	48	24.09	22	19	46	28	4.2	83	318	4.5	145	284	3.48	0.7
1	1	0	0	1	1	0	0	0	0	0	0	0	2	2	0	2	2	2	1	38	21.72	27	28	54	33	5.7	85	189	8.24	136	296	5.49	2.12
0	1	1	1	1	0	0	1	0	0	0	0	0	2	2	0	2	2	2	1	53	25.9	21	16	48	36	7.1	83	133	8.77	164	254	5.06	3.13
1	1	0	1	1	0	0	0	0	1	0	0	0	2	2	0	2	2	2	1	60	24.51	34	28	48	22	5.1	83	167	7.58	150	184	4.56	2.61
0	1	0	1	0	0	0	0	0	0	0	0	0	1	1	0	1	2	2	0	47	23.78	22	18	46	32	5.6	79	146	5.4	155	204	2.71	2.14
0	1	1	1	1	1	0	1	0	0	0	0	0	2	2	0	2	2	2	1	54	23.44	28	30	45	26	5.9	95	172	6.38	141	236	2.95	2.84
0	1	0	0	0	0	0	0	0	0	0	0	0	2	2	1	2	2	2	1	28	21.88	54	35	45	31	5.6	83	163	6.32	150	280	3.84	1.96
0	1	1	0	0	1	0	1	0	1	0	0	0	2	2	0	2	2	2	0	40	31.86	54	25	45	29	5.3	81	137	5.36	155	247	3.23	1.58
0	1	1	1	1	0	0	1	0	0	0	0	0	2	2	0	2	2	2	1	49	23.51	21	19	48	28	2.9	77	145	5.26	141	262	2.65	2
0	1	0	0	1	0	0	1	0	1	0	0	0	2	2	0	2	2	2	0	76	23.03	15	23	43	23	5.2	106	169	5.11	120	179	2.84	1.56
0	1	1	1	1	1	1	1	1	0	0	0	0	2	2	0	2	2	2	1	49	20.28	18	20	43	29	6	61	150	4.64	144	158	2.52	1.54
0	1	0	0	1	0	0	0	0	1	1	0	0	2	2	0	2	2	2	1	72	25.71	17	16	50	25	5.6	77	168	8.85	136	191	6.17	1.58
0	1	1	1	1	1	0	1	0	0	0	0	0	2	2	0	2	2	2	0	56	23.71	22	24	48	25	4.2	78	192	7.63	147	94	5.62	1.2
0	0	0	0	1	1	0	0	0	0	0	0	0	2	2	0	2	2	2	1	38	23.73	20	16	45	27	3.6	47	179	12.43	129	344	9.14	2.49
0	1	1	0	1	1	0	0	0	1	1	0	0	2	2	0	2	2	2	0	53	25.33	21	15	42	26	6.8	67	174	11.29	143	227	7.84	2.23
0	1	0	0	1	1	0	1	1	0	0	0	0	2	2	0	2	2	2	1	59	25.39	44	33	44	35	4.3	73	168	6.97	129	167	4.15	1.92
0	0	0	0	1	0	1	1	0	1	0	0	0	2	2	0	2	2	2	0	53	27.47	22	20	45	26	4.8	66	208	5.6	132	220	3.68	1.38
0	1	1	1	1	0	1	0	0	0	0	0	0	2	2	0	2	2	2	1	65	19.72	8	15	42	26	7.2	86	140	6.85	151	212	4.31	2.05
0	0	0	0	1	0	0	1	0	1	0	0	0	2	2	1	2	2	2	1	65	21.67	11	17	46	26	3.6	76	153	5.67	128	207	3.75	1.52
0	0	0	0	1	1	0	1	1	1	1	0	0	2	1	0	2	2	2	1	69	24.12	38	36	43	41	6.9	69	169	5.28	114	243	4.18	0.7
0	1	1	1	1	1	0	1	0	0	0	0	0	2	2	0	2	2	2	1	51	26.79	14	14	44	27	4.3	104	183	9.9	162	158	6.3	2.45
0	0	0	0	0	1	0	0	0	0	0	0	0	2	2	0	2	2	1	0	58	23.88	19	18	52	28	4.7	63	163	3.83	127	102	1.81	1.75
0	0	0	0	1	1	1	1	0	0	1	0	0	2	2	0	2	2	2	1	41	20.5	12	13	45	27	4.8	56	129	6.48	146	198	5.38	0.78
0	1	1	0	1	0	0	1	0	0	0	0	0	2	2	0	2	2	2	0	53	20.07	13	17	46	25	3.2	67	134	4.9	127	199	3.33	1.13
0	1	1	1	1	1	0	1	0	1	0	0	0	2	1	0	2	2	2	0	65	26.99	17	43	43	37	6.5	53	128	8.93	148	225	5.19	2.88
0	1	0	0	1	0	1	1	0	0	0	0	0	2	2	0	2	2	2	1	59	21.46	15	16	49	21	5.3	94	137	9.59	133	293	6.24	2.33
0	0	0	0	0	1	1	0	0	1	1	0	0	2	2	0	2	2	1	0	69	27.06	65	50	42	35	5.6	51	266	7.89	131	197	4.14	2.93
0	0	0	0	1	1	0	1	0	0	0	0	0	2	2	0	2	2	2	0	33	19.29	10	16	39	34	3.8	60	179	4.25	146	247	2.32	1.68
0	1	1	1	0	0	0	0	0	1	0	0	0	2	2	0	2	2	2	0	69	21.8	10	16	47	31	5.5	85	170	5.19	134	193	2.99	1.77
0	1	0	0	1	1	0	1	0	0	0	0	0	2	1	1	1	2	2	0	61	31.22	26	25	48	25	5	72	207	5.54	157	217	3.27	1.49
0	0	0	0	1	0	1	1	0	0	0	1	0	2	1	2	2	2	1	1	62	19.05	16	16	51	27	4.8	62	145	6.88	141	264	3.47	2.92
0	1	1	0	1	0	1	1	0	0	0	0	0	2	2	0	2	2	2	1	76	25.39	16	13	48	29	7.9	98	192	4.31	128	122	2.53	1.32
0	1	1	1	1	1	0	0	0	0	0	0	0	2	1	0	1	2	2	1	51	17.02	29	18	50	22	3.9	55	116	7.27	154	306	4.47	2.12
0	0	0	0	1	0	0	1	0	0	0	0	0	2	2	0	2	2	1	0	65	21.5	14	15	50	24	5.3	71	157	5.35	123	206	3.73	1.28
0	0	0	0	1	1	0	1	0	0	0	0	0	2	2	0	2	2	2	1	43	21.09	11	14	43	38	3	58	144	8.31	117	357	5.42	2.12
0	1	1	1	1	1	0	1	1	0	0	0	0	2	2	0	2	2	2	1	46	28.25	20	13	44	30	5.7	77	147	5.84	140	323	3.29	1.64
0	1	0	0	1	1	0	0	0	0	0	0	0	2	2	1	2	2	1	1	41	30.45	36	23	51	25	3.4	65	157	6.85	147	267	3.88	2.1
0	1	1	1	1	0	0	1	0	1	0	0	0	2	2	0	2	2	2	1	47	26.57	14	17	49	26	4.4	80	178	7.58	137	285	4.67	2.42
0	1	1	1	1	0	0	0	0	0	0	0	0	2	2	0	2	2	2	0	59	31.51	18	16	49	28	5.8	81	166	7.26	131	118	4.75	1.36
0	1	1	1	1	1	1	0	0	0	0	0	0	2	2	0	2	2	2	1	45	22.58	28	21	50	24	3.3	80	125	11.35	157	261	8.19	2.06
0	1	0	0	1	0	1	0	0	0	1	0	0	2	2	1	2	2	2	1	51	25.16	26	25	52	27	5	94	139	7.33	160	200	5.04	1.66
0	1	1	1	1	1	0	1	0	0	0	0	0	2	2	2	2	2	2	1	56	25.86	15	15	44	28	3.9	70	134	4.12	145	200	2.81	0.9
0	0	0	0	0	1	0	1	0	0	0	0	0	2	2	0	2	2	2	1	58	22.77	12	19	45	23	4.8	52	145	5.59	115	417	3.95	1.24
0	1	1	1	0	1	0	1	0	0	0	0	0	2	2	1	2	2	1	1	52	18.41	13	17	45	30	3.6	59	158	8.27	141	311	4.47	2.2
1	1	1	1	1	1	0	1	0	0	0	0	0	2	2	0	2	2	2	1	49	29.38	13	13	47	30	5.5	72	145	8.1	132	203	5.67	1.42
0	0	0	0	1	1	0	1	0	0	0	0	0	2	2	0	2	2	2	0	67	21.85	13	17	43	25	4.3	65	155	4.88	121	304	2.78	1.57
0	1	1	1	1	1	0	1	0	0	0	0	0	2	2	0	2	2	2	1	37	26.64	56	28	49	27	5.7	73	199	8.75	134	99	6.21	1.7
0	0	0	0	1	1	0	1	0	1	0	0	0	2	2	1	2	2	2	0	51	22.03	14	24	46	29	7.9	66	162	5.5	104	161	3	2.1
0	1	0	0	1	1	0	1	0	0	0	0	0	2	2	0	2	2	2	1	46	27.92	17	16	49	26	6.1	74	155	7.91	151	224	5.07	1.91
0	1	1	0	1	0	0	1	0	1	0	0	0	2	1	0	1	2	2	1	67	23.78	34	27	50	24	6.5	89	194	5.5	153	177	3.49	1.4
1	0	0	0	1	1	0	1	0	1	0	0	0	2	2	2	2	2	2	1	66	18.83	9	15	48	27	2.1	41	173	4.4	144	140	3.22	0.89
0	0	0	0	1	1	0	1	0	0	0	0	0	2	2	0	2	2	2	1	32	16.33	10	16	50	25	3.4	53	147	6.46	130	233	3.38	2.38
0	1	0	0	0	1	0	1	0	0	0	0	0	2	2	0	2	2	2	1	55	22.32	21	16	44	26	4.9	63	167	4.5	129	165	3.5	0.7
0	1	1	1	0	0	0	0	0	0	0	0	0	2	2	0	2	2	2	1	68	24.34	17	23	45	30	4.6	81	139	7.63	156	176	4.28	2.59
0	1	1	0	1	1	1	0	0	1	1	0	0	2	1	0	2	2	2	1	68	25.21	13	18	47	29	9	84	182	6.15	146	211	3.98	1.71
0	1	1	0	1	0	1	1	0	0	0	0	0	2	2	0	2	2	2	1	58	19.1	23	20	46	26	5.7	71	175	7.08	126	161	4.12	2.16
0	1	1	1	1	1	0	1	1	0	0	0	0	2	2	1	2	2	1	1	32	26.22	18	8	48	34	2.9	64	145	9.62	159	294	6.76	1.53
0	1	0	0	1	0	0	0	0	0	0	0	0	2	2	0	2	2	2	1	41	26.45	28	18	51	27	5.2	86	119	8.44	168	386	6.15	1.6
0	1	1	1	1	1	0	1	0	0	0	0	0	2	2	1	2	2	2	1	46	25.45	76	39	43	27	2.9	45	182	11.95	144	362	8.89	1.96
1	1	1	1	1	1	0	0	0	0	0	0	0	0	0	0	0	2	2	1	60	25.95	28	26	49	25	3.9	84	183	8.16	144	257	5.65	1.92
0	1	1	1	1	1	0	1	1	1	1	0	0	2	2	0	2	2	2	1	62	20.11	13	26	46	26	5.2	75	175	4.68	149	169	2.74	1.18
1	1	1	0	1	1	0	1	0	1	0	0	0	2	2	0	2	2	2	1	64	17.51	15	37	43	35	4.3	56	212.064666666667	10.97	123	331	7.26	2.53
0	1	0	0	1	0	0	0	0	0	0	0	0	2	1	0	2	2	2	1	53	25.95	36	17	48	28	6	70	162	7.67	161	353	3.88	2.94
0	1	1	1	1	1	0	1	1	1	0	0	0	2	2	0	2	2	2	1	64	30.45	9	20	46	32	4.8	68	151	7.3	148	157	4.23	2.26
1	0	0	0	1	1	0	1	0	1	0	0	0	2	2	0	2	2	2	1	67	27.55	14	23	47	40	4	51	220	6.87	139	300	5.11	1.37
1	1	1	1	1	1	0	1	0	0	0	0	0	2	2	0	2	2	1	1	68	27.72	27	15	40	30	7.2	85	158	5.97	130	137	4.18	1.17
0	1	1	1	0	1	0	1	1	1	0	0	0	2	2	0	2	2	2	0	61	20.18	21	20	38	30	5.7	73	177	6.18	135	236	4.15	1.52
0	0	0	0	1	1	0	1	0	0	0	0	0	2	2	0	2	2	2	0	76	19.63	14	21	43	20	6.2	49	211	4.35	144	150	3.1	0.89
0	1	1	0	1	1	0	1	1	0	0	0	0	2	1	0	2	2	2	1	42	23.88	22	20	50	27	2.7	66	215	8.78	154	295	6.2	1.76
0	1	1	0	1	1	0	1	1	0	0	0	0	2	2	0	2	2	2	1	69	23.67	10	18	43	26	5.7	61	167	7.99	129	317	5.79	1.38
0	0	0	0	1	0	0	1	0	0	0	0	0	2	2	0	2	2	2	0	39	20.08	10	13	50	31	4.2	53	133	6.74	122	268	3.71	2.46
1	1	0	0	1	1	1	0	0	0	0	0	0	2	2	0	2	2	2	1	64	20.8	9	15	50	29	3.9	82	158	10.47	148	245	6.84	2.71
0	1	0	0	1	1	0	1	0	0	1	0	0	1	1	0	1	2	2	1	56	21.45	16	14	49	27	4.8	71	365	8.16	167	243	6.83	0.87
0	1	0	0	1	1	0	1	0	0	0	0	0	2	2	0	2	2	2	1	33	29.67	41	22	51	27	4	73	177	8.55	159	302	5.82	1.83
0	1	0	0	1	1	1	0	0	0	0	0	0	2	2	0	2	2	2	1	56	17.86	12	22	48	36	4.3	86	164	9.65	115	189	7.53	1.3
0	1	0	0	1	1	0	1	0	0	0	0	0	2	2	0	2	2	2	0	67	23.3	16	19	50	33	3.7	76	157	5.96	136	341	3.19	2.18
0	1	0	0	0	1	0	1	0	0	1	0	0	2	2	0	2	2	2	0	62	28.03	16	14	48	25	4.1	67	97	7.2	151	246	4.51	2.7
0	0	0	0	1	0	0	1	0	0	0	0	0	2	2	0	2	2	2	1	41	21.26	14	15	50	32	4.9	64	132	6.85	133	360	5.06	1.38
0	1	0	0	0	0	0	0	0	0	0	0	0	2	2	1	2	2	2	1	38	21.63	18	16	45	35	7.6	79	181	8.36	157	202	4.61	2.88
0	1	1	0	0	1	0	1	0	0	0	0	0	2	1	0	1	2	2	1	39	25.06	25	21	49	33	5.2	75	328	6.63	163	198	3.97	1.89
0	1	0	0	1	1	0	1	0	0	0	0	0	2	2	0	2	2	2	0	18	20.55	27	19	50	25	4.3	81	148	5.8	149	240	3.54	1.33
0	1	1	0	0	1	0	1	0	0	0	0	0	2	2	0	2	2	2	0	61	29.3	27	21	46	30	6.9	80	187	5.39	153	170	2.96	1.63
0	0	0	0	0	0	1	0	0	0	0	0	0	2	2	1	2	2	2	1	61	21.88	20	21	53	22	5.3	52	203	5.8	137	201	3.48	1.88
0	1	0	0	1	1	0	1	1	0	0	0	0	1	2	0	2	2	1	1	37	25.61	57	87	45	23	2.5	59	489	14.35	143	232	10.66	2.66
0	0	0	0	1	0	0	0	1	0	0	0	0	2	2	1	2	2	2	0	36	16.41	5	15	44	28	4.6	50	162	3.46	102	318	2.3	0.83
0	1	0	1	1	1	0	1	0	0	0	0	0	2	2	0	2	2	2	1	32	20.06	14	15	51	33	4.8	78	141	4.53	158	188	2.74	1.37
0	0	0	1	1	0	0	1	0	0	0	0	0	2	2	0	2	2	1	0	65	18.52	53	36	45	26	6.3	63	117	5.47	123	234	3.46	1.64
0	0	0	0	1	1	0	1	0	1	1	1	0	2	2	0	2	2	2	1	69	18.13	7	16	39	48	7.5	107	106	12.97	92	303	9.14	2.85
0	0	0	0	0	0	0	0	0	0	0	0	0	2	2	1	2	2	2	0	49	23.92	12	13	45	23	1.8	55	134	5.86	127	188	4.49	0.91
0	1	1	0	0	0	0	0	0	1	0	0	0	2	2	0	2	2	2	1	75	18.93	7	15	47	28	6.6	84	179	5.03	131	197	3.37	1.11
0	0	0	0	0	0	0	0	0	0	0	0	0	2	2	1	2	2	2	1	58	21.71	13	19	49	32	4.8	63	174	4.44	134	207	1.8	2.16
0	0	0	0	1	0	0	1	0	0	0	0	0	2	2	0	2	2	2	1	58	22.67	61	33	47	33	6	76	219	11.06	149	245	9.68	0.88
1	0	0	0	1	1	0	0	0	0	0	0	0	2	2	0	2	2	2	1	47	21.36	14	22	45	32	3.8	74	170	4.22	121	127	2.25	1.47
0	0	0	0	1	0	0	1	0	0	0	0	0	2	2	0	2	2	2	1	38	18.94	10	17	45	29	3.3	52	105	6.21	130	261	4.65	1.27
0	0	0	0	1	1	0	1	1	1	0	0	0	2	2	0	2	2	2	1	56	29.3	14	18	48	29	4.4	48	198	5.18	134	258	2.3	2.25
0	0	0	0	1	0	0	1	1	1	0	0	0	2	2	0	2	2	2	0	57	25.63	12	16	46	20	6.9	67	171	4.9	121	234	2.53	1.84
0	1	0	0	1	0	0	0	0	1	1	0	0	2	1	1	2	2	2	1	70	27.72	29	27	49	34	7	90	158	7.39	163	197	4.84	2.05
0	1	1	1	1	0	0	1	0	0	0	1	0	2	2	0	2	2	2	1	48	21.14	81	38	50	31	5.1	75	189	5.7	164	125	3.25	1.93
0	1	0	0	1	1	1	0	0	0	0	0	0	2	2	0	2	2	2	1	45	22.86	9	14	48	28	5.2	69	173	6.45	152	319	4.06	1.84
0	0	0	0	1	1	1	1	0	0	0	0	0	2	2	0	2	2	2	1	69	23.92	17	23	48	22	6.3	51	193	5.71	144	146	2.6	2.53
0	1	1	0	1	1	0	1	0	0	0	0	0	2	2	0	2	2	2	1	55	24.49	26	18	38	32	5.3	87	141	6.7	154	261	4.36	1.53
0	1	0	1	1	0	0	1	0	0	0	0	0	2	2	0	2	2	2	1	31	25.39	26	15	52	32	5.3	89	179	6.03	130	328	4.1	1.69
0	0	0	0	1	1	0	0	0	0	0	0	0	2	2	0	2	2	2	1	49	28.04	13	17	42	32	3.7	86	175	6.2	137	216	4.85	0.88
0	1	0	0	0	0	0	0	0	0	0	0	0	2	2	0	2	2	2	0	33	22.09	28	25	51	24	5.3	72	137	6.15	143	398	3.84	1.85
0	0	0	0	1	1	0	1	0	0	0	0	0	2	1	0	2	2	2	1	37	18.23	11	18	48	30	1.9	53	146	4.05	116	228	2.4	1.25
0	1	0	0	1	1	1	1	0	0	0	0	0	2	2	0	2	2	2	1	31	27.36	10	10	52	28	3.8	88	113	6.12	156	245	4.02	5.02
0	1	1	1	1	0	1	1	0	1	0	0	0	2	2	0	2	2	2	1	74	17.9	13	21	45	29	6.9	92	160	7.25	128	201	4.77	1.75
0	0	0	0	0	0	0	0	0	1	0	0	0	2	1	0	2	1	2	1	64	25.15	14	20	51	21	4.2	66	211	5.66	134	209	2.82	2.27
0	0	0	0	1	0	0	1	0	0	0	0	0	2	2	0	2	2	2	1	68	23.96	11	13	47	34	4.8	52	171	5.88	119	219	3.89	1.49
0	0	0	0	0	1	0	1	0	1	0	0	0	2	2	0	2	2	2	1	55	27.01	26	20	49	34	5.3	67	164	10.19	154	250	8.4	1.43
0	0	0	0	1	0	0	1	0	0	0	0	0	2	1	0	2	2	2	0	41	22.48	29	23	47	22	4.5	47	156	4.89	84	380	2.74	1.56
0	1	0	0	1	0	0	0	0	0	0	0	0	2	2	0	2	2	2	1	11	21.21	5	14	43	42	3	46	273	12.17	106	522	8.44	2.85
0	1	1	1	1	1	0	1	0	0	0	0	0	2	1	0	2	2	2	1	48	22.04	31	20	44	28	4.3	82	148	7.38	146	233	4.59	2.1
0	1	1	1	1	1	0	1	0	1	0	0	0	1	0	0	0	2	2	1	55	24.34	9	13	47	28	6.2	94	193	7.22	140	269	4.5	2.33
0	0	0	0	1	0	0	0	0	0	0	0	0	2	1	0	2	2	2	1	19	19.2	17	21	52	30	4.3	62	164	5.16	127	156	3.41	0.23
0	1	0	0	1	0	0	1	0	0	0	0	0	2	1	1	1	2	2	0	40	18.94	9	12	46	20	5	96	137	5.98	149	218	4.23	1.29
0	0	0	0	0	0	1	0	0	0	0	0	0	2	2	0	2	2	2	1	63	22.21	10	18	50	33	4.6	53	142	5.02	133	232	2.58	2.08
0	0	0	0	1	1	1	1	1	0	0	0	0	2	2	0	2	2	2	0	46	20.31	18	22	44	33	6	63	183	3.44	140	207	2.07	1.2
0	1	0	0	1	1	0	1	1	0	0	0	0	2	2	0	2	2	2	0	49	22.49	24	14	50	21	4.8	63	152	7.43	151	249	5.58	1.27
0	1	0	0	0	0	0	1	1	1	0	0	0	2	2	0	2	2	2	0	50	25.32	23	21	45	40	4.1	71	164	7.14	130	204	3.81	2.71
1	1	1	0	1	1	1	0	0	1	0	0	0	2	2	1	2	2	1	1	50	18.94	12	14	50	27	6.8	88	202	6.2	155	243	4.5	1.2
0	1	1	1	1	1	1	0	0	0	0	0	0	1	2	0	2	2	2	1	37	23.88	59	30	53	25	7.4	81	174	7.6	140	479	3.53	2.87
0	1	0	0	0	0	0	0	0	0	0	0	0	2	2	0	2	2	2	1	65	23.05	26	21	50	27	5.3	86	151	4.82	149	125	1.84	1.91
0	0	0	0	1	1	1	1	0	1	0	0	0	2	1	0	2	2	2	1	62	21.5	18	19	48	23	6.1	51	180	7.51	127	248	5.29	1.67
1	1	0	0	0	1	0	0	0	0	0	0	0	2	2	1	2	2	2	1	55	22.41	10	18	47	29	7.3	90	144	5.42	153	278	2.92	1.95
0	1	1	0	0	1	0	1	1	0	0	1	0	2	2	0	2	2	2	1	52	28.06	73	85	48	44	3.1	73	222	6.93	150	235	5.02	1.27
0	0	0	0	1	1	0	0	1	0	0	0	0	2	0	0	0	1	1	1	50	18.03	27	29	47	33	4.3	48	249	5.27	133	166	2.73	2.05
0	1	1	1	0	0	0	0	0	1	0	0	0	2	0	0	0	2	2	1	50	27.22	14	15	46	23	5	87	188	5.32	151	173	3.75	1.09
0	1	0	0	1	0	0	1	0	1	0	0	0	2	2	0	2	2	2	0	60	23.74	25	18	47	30	4.8	99	156	6.52	165	222	4.18	1.87
0	1	1	1	1	1	0	1	0	0	0	1	0	2	2	0	2	2	2	1	45	23.89	18	17	48	32	5.4	94	185	10.08	116	215	7.2	2.1
0	1	0	0	1	0	0	1	1	0	0	0	1	2	2	0	2	2	2	1	45	21.14	25	19	45	31	3.4	83	147	7.94	134	248	5.6	1.86
0	1	1	1	0	1	0	1	0	1	0	0	0	2	2	0	2	2	2	1	58	28.04	41	26	52	26	4	94	153	6.96	137	205	4.07	2.22
0	1	0	0	1	1	0	1	0	0	0	0	0	2	2	0	2	2	2	1	38	24.57	17	15	49	24	4.4	82	171	5.38	161	220	3.44	1.69
0	1	0	0	1	0	0	1	0	1	1	0	1	2	2	0	2	2	2	1	74	23.83	41	38	45	33	5.5	65	209	6.64	150	301	4.22	1.81
0	1	0	0	1	1	0	1	0	1	0	0	0	2	2	0	2	2	2	0	76	24.86	28	29	51	31	4.3	80	143	7.64	155	237	5.33	1.7
0	1	0	0	1	1	0	1	0	0	0	0	0	2	2	1	2	2	2	1	52	24.8	24	16	42	26	4.3	68	151	4.95	159	190	3.19	1.24
0	1	1	1	1	1	0	1	0	0	0	0	0	2	2	0	2	2	2	0	64	21.56	31	24	46	23	3.5	78	128	6.96	143	149	5.15	3.13
0	1	1	1	1	1	0	1	0	0	0	0	0	2	2	0	2	2	2	1	65	21.38	10	16	50	20	3.7	65	128	4.48	146	159	3.25	0.73
0	1	1	1	0	0	0	0	0	0	1	0	0	2	1	0	2	2	2	1	66	26.78	28	18	45	30	7	77	151	7.3	150	203	4.3	2.42
1	1	0	0	1	1	0	1	0	0	0	0	0	2	1	0	2	2	2	0	36	25.53	21	20	55	22	4.4	68	173	6.2	141	225	4.64	1.11
0	1	1	1	0	0	1	0	0	1	0	0	0	2	2	0	2	2	2	1	56	25.61	21	17	48	26	5.6	98	160	7.75	134	155	4.53	2.44
0	1	1	0	1	1	1	0	0	1	0	0	0	2	1	0	2	2	2	1	54	23.84	26	20	51	24	5.7	62	174	6.07	142	227	4.13	1.7
0	0	0	0	0	0	0	0	0	1	0	0	0	2	2	0	2	2	2	0	65	20.2	12	15	48	38	4.6	51	133	8.03	105	175	6.37	1.32
0	1	1	0	1	1	0	1	0	1	0	0	0	2	2	1	2	2	2	0	74	25.31	13	19	46	27	6.9	94	149	4.76	135	157	3.62	0.6
0	0	0	0	1	0	1	1	0	0	0	0	0	2	2	2	2	2	2	1	69	20.58	12	15	47	30	4.6	57	141	6	129	248	3.72	1.81
1	1	0	0	1	1	1	0	0	0	0	0	0	2	2	0	2	2	1	1	53	24.93	16	17	49	28	5	85	215	5.46	147	188	3.19	1.59
0	1	0	1	1	1	0	1	0	0	0	0	0	2	2	0	2	2	2	1	46	24.62	24	19	51	22	4.4	70	149	7.27	146	220	5.96	0.97
0	1	0	0	1	0	0	1	0	1	0	0	0	2	2	0	2	2	2	0	60	29.07	34	21	44	29	6.1	92	166	8.48	149	201	6.12	1.72
0	0	0	0	1	1	0	1	0	1	0	0	0	1	0	0	0	2	2	1	71	30.04	6	13	43	36	5.3	63	195	7.27	132	203	5.61	1.35
0	1	1	1	1	1	0	0	0	1	0	0	0	2	2	0	2	2	2	1	56	24.73	39	22	44	35	4.1	68	152	8.04	124	274	4.99	2.13
0	1	1	0	1	1	0	0	0	0	0	0	0	2	1	0	1	2	0	0	72	18.44	14	23	43	25	7.3	87	146	6.72	129	168	4.16	1.96
0	1	1	1	0	0	0	0	1	0	0	0	0	2	2	1	2	2	2	1	41	25.95	30	23	56	24	4.3	70	139	10.1	155	246	6.88	2.26
0	1	0	1	1	1	0	1	0	0	0	0	0	2	2	0	2	2	2	1	71	24.22	28	27	45	31	8.5	85	191	6.69	127	250	4.36	1.47
0	1	0	0	1	1	0	1	1	0	0	0	0	2	2	0	2	2	2	0	37	21.55	18	14	48	23	6.9	89	162	7.39	152	229	4.67	2.27
0	0	0	0	1	0	1	1	1	0	0	1	1	2	1	0	1	1	2	0	77	17.24	8	14	51	20	2.9	64	147	5.84	133	230	4.06	1.32
0	0	0	0	1	1	0	1	0	0	0	0	0	1	1	2	1	2	2	1	71	26.22	16	19	48	30	3.6	47	215	5.92	121	153	3.78	1.61
0	1	1	1	1	1	0	1	1	0	0	0	0	2	2	1	2	2	2	1	58	22.93	17	17	40	33	5.9	71	138	8.91	145	246	5.81	2.02
0	0	0	0	1	1	0	1	0	0	0	0	0	2	2	0	2	2	2	1	69	27.24	10	12	43	30	4.5	58	182	5.07	132	252	3.24	1.27
0	1	1	1	0	1	1	1	0	0	0	0	0	2	2	0	2	2	2	1	34	29.39	162	62	49	28	3.8	65	186	9.29	155	223	5.69	2.83
0	1	1	0	1	1	0	0	0	1	1	0	0	2	2	0	2	2	2	1	56	29.76	18	17	42	36	5.5	100	91	9.02	159	236	4.71	3.31
0	1	0	0	1	1	0	1	1	0	0	0	0	2	1	0	1	2	2	1	45	20.96	22	25	49	33	5.6	70	167	7.91	161	273	5.6	1.82
1	1	1	0	1	1	0	0	0	0	0	0	0	2	2	0	2	2	2	1	42	20.34	15	13	49	31	2.3	66	148	6.15	146	383	1.31	0.58
0	0	0	0	1	1	0	1	0	1	0	0	0	2	2	0	2	2	2	0	37	21.34	13	17	52	19	5.8	56	174	6.53	133	247	4.4	1.63
0	1	1	0	1	1	0	1	0	0	0	0	0	2	2	0	2	2	2	1	44	23.03	13	18	48	20	2.6	64	153	8.07	143	247	4.97	2.07
0	1	0	1	0	1	1	1	0	1	0	0	0	2	0	0	0	2	2	1	55	23.03	17	13	50	27	3.4	82	156	6.3	136	199	4.26	1.51
0	0	0	0	1	0	1	1	0	0	0	0	0	2	2	0	2	2	2	1	38	19.83	11	18	50	27	3.2	48	125	4.83	125	209	2.86	1.45
0	1	1	1	1	1	0	0	0	1	0	0	1	2	2	0	2	2	1	0	54	22.28	20	11	47	30	6	79	133	9	149	245	5.81	2.37
0	0	0	0	1	1	0	1	0	0	0	0	0	2	2	1	2	2	2	1	52	23.44	8	12	44	38	5.1	64	172	8.15	130	323	5.42	2.25
0	1	1	1	1	0	0	1	0	0	0	0	0	2	2	1	2	2	2	1	38	19.47	33	23	51	28	2.8	75	201	10.71	142	373	8.09	1.71
0	1	0	0	1	0	0	1	0	1	1	0	0	1	1	0	1	2	2	0	54	29.41	24	14	49	31	4.8	70	167	9.81	138	282	6.57	2.45
0	1	1	1	1	1	0	1	0	0	0	0	0	2	2	0	2	2	2	1	61	17.44	20	17	45	34	4.9	50	175	5.2	157	304	3.57	1.08
0	0	0	0	0	1	0	0	0	0	1	0	0	2	0	0	0	1	2	1	42	17.08	7	17	44	31	4.6	59	140	6.66	105	248	4.96	1.17
0	1	1	1	1	1	0	1	0	1	0	0	0	2	2	0	2	2	2	1	70	24.45	18	19	51	27	5.5	100	213	9.35	139	246	6.59	2
0	1	0	0	1	0	0	1	0	1	0	0	0	2	2	0	2	2	2	1	64	26.96	23	21	37	35	4.7	73	166	5.41	138	169	3.09	1.95
0	0	0	0	1	1	1	1	0	0	0	0	0	2	2	0	2	2	2	1	51	21.48	19	21	44	31	5.2	68	124	4.57	132	155	2.03	1.96
0	1	0	0	1	1	0	1	0	0	0	0	0	2	2	0	2	2	2	1	22	19.37	16	17	46	37	3.4	84	147	7.74	143	489	5.38	1.84
0	1	1	0	1	1	0	1	0	0	0	0	0	2	2	0	2	2	2	0	38	24.39	209	78	50	32	6.3	94	271	7.41	140	250	5	1.76
0	1	1	0	1	1	0	1	0	0	0	0	0	2	2	0	1	2	2	1	50	21.26	43	19	45	40	7.1	84	145	7.39	139	194	4.28	2.31
0	0	0	0	1	0	0	1	0	0	0	0	0	2	2	0	2	2	2	1	65	17.94	12	21	50	29	1.8	49	200	6.57	123	286	4.8	1.12
1	1	0	0	1	1	0	0	0	0	0	0	0	2	2	0	2	2	2	1	59	25.22	24	23	44	30	5.9	99	243	5.8	153	253	4.19	1.04
0	0	0	0	0	1	0	0	0	0	0	0	0	2	2	0	2	2	2	1	44	18.55	15	16	46	31	3.9	48	137	7.92	140	268	5.1	2.25
0	1	0	0	0	1	0	1	0	0	0	0	0	2	2	1	2	2	2	1	35	23.12	41	27	48	29	4	64	147	7.27	162	233	5.24	1.68
0	1	1	0	1	1	0	0	0	1	0	0	0	2	2	0	2	2	2	0	58	26.57	15	20	49	23	6.2	77	159	6.38	147	345	4.55	1.3
0	1	0	0	1	1	0	1	1	0	0	0	0	2	2	0	2	2	2	1	43	27.62	33	14	45	36	4.6	70	148	15.91	145	366	13.27	1.58
0	1	1	1	1	0	0	1	0	0	0	0	0	2	2	0	2	2	2	0	66	19.49	7	15	45	26	3.7	88	126	4.66	141	209	3.11	1.17
0	0	0	0	1	1	0	1	0	0	0	0	0	2	2	0	2	2	2	1	49	22.27	22	20	50	30	4.7	61	134	6.78	121	263	4.58	1.59
0	1	1	1	0	1	0	1	0	0	0	0	0	2	2	0	2	2	2	0	53	24.29	18	15	45	25	4.7	74	136	9.3	155	205	6.07	2.37
0	1	0	0	1	0	0	0	0	0	0	0	0	2	1	0	2	2	2	1	58	21.63	7	12	49	22	5.2	93	163	5.68	136	247	3.88	1.41
1	1	0	0	1	1	0	1	0	0	1	1	0	2	2	0	2	2	2	1	39	22.99	9	13	46	24	5.1	76	126	5.46	148	166	3.76	1.4
0	1	0	0	1	0	0	0	0	0	0	0	0	2	2	0	2	2	2	1	42	19.59	9	15	50	24	3.7	66	132	5.33	153	187	3.59	1.25
0	1	1	0	1	1	0	1	1	0	1	0	0	2	2	0	2	2	2	1	48	23.94	13	13	49	21	3.6	56	149	6.87	158	197	3.74	2.33
1	1	1	1	1	1	0	1	0	1	0	0	1	2	1	0	1	2	2	0	61	22.2	9	16	49	25	4.9	71	131	5.29	141	210	2.11	2.31
0	1	1	1	1	0	0	1	0	0	0	0	0	2	2	0	2	2	2	0	62	25.95	59	32	45	27	5.1	90	165	7.03	149	367	4.2	2.16
0	1	1	1	1	1	0	1	0	1	0	0	0	2	2	0	2	2	2	0	51	28.95	36	22	43	37	4.3	66	168	8.07	149	313	4.53	2.51
0	1	1	1	0	1	0	1	0	0	0	0	0	2	1	1	1	2	2	0	54	24.3	21	14	46	25	5.4	71	126	6.3	144	222	4.23	1.39
0	1	1	1	0	0	1	0	0	1	0	0	0	2	1	0	2	2	2	1	57	24.22	15	15	47	31	3.5	74	148	6.87	150	242	4.22	2
0	1	0	0	0	0	0	0	0	0	0	0	0	2	2	0	2	2	2	1	54	22.6	19	15	48	28	3.7	83	126	14.35	155	274	13.2	0.68
0	0	0	0	1	1	0	1	0	0	0	0	0	2	2	0	2	2	2	1	51	22.29	27	28	42	26	3	63	161	3.84	111	256	2.32	0.96
0	1	1	1	1	0	0	0	0	0	0	0	0	2	2	0	2	2	2	1	66	20.76	11	14	44	33	3.2	82	125	7.51	149	207	5.228	1.77
0	1	1	1	1	1	0	0	0	0	0	1	0	2	2	0	2	2	2	1	55	25.34	16	14	41	35	4.9	58	175	6.61	136	260	4.27	1.72
0	1	1	1	1	1	0	1	1	0	1	0	0	2	0	0	0	1	2	1	62	31.22	18	12	38	25	5.4	55	155	6.35	144	209	4.38	1.48
0	0	1	0	1	1	0	1	0	0	0	0	0	2	2	0	2	2	2	1	44	21.5	8	11	48	23	3.1	64	155	7.88	121	209	4.74	2.74
1	1	0	0	1	1	0	0	0	0	0	0	0	2	2	0	2	2	1	1	36	24.8	70	35	54	20	3.4	73	183	6.51	150	182	3.9	2.04
0	1	1	0	1	1	0	1	0	0	0	0	0	2	2	0	2	2	2	1	61	19.05	10	17	47	22	5.6	76	178	6.36	128	332	4.22	1.53
0	0	0	0	0	1	0	1	0	0	0	0	0	2	2	0	2	2	2	1	38	20.66	17	22	42	27	6.7	58	146	8.42	111	317	5.45	2.17
0	0	0	0	0	0	0	1	0	0	0	0	0	2	2	0	2	2	2	1	41	27.1	28	24	50	32	5.1	60	184	6.71	135	291	4.16	1.76
0	1	1	1	1	1	1	1	0	0	0	0	0	2	1	0	1	2	1	1	68	20.76	32	34	46	24	6.9	57	141	5.4	133	81	3.2	1.6
0	1	1	0	1	0	0	1	0	0	0	0	0	2	1	0	1	2	2	0	64	24.39	11	13	42	25	7.1	73	106	6.64	148	222	3.98	2.07
0	1	0	0	1	1	0	0	1	0	0	0	0	2	1	0	1	1	1	1	71	20.78	17	25	41	39	5.3	63	144	8.28	129	144	5.97	1.6
0	1	0	0	0	0	1	0	0	1	0	0	0	2	0	1	0	2	1	0	70	28.52	35	28	45	31	5	89	185	8.03	152	226	5.28	2.11
0	1	1	1	1	1	0	1	0	0	0	0	0	2	2	0	2	2	2	1	41	24.34	14	18	48	29	5.8	71	166	7.32	143	287	6.05	1.09
0	1	1	0	1	0	0	0	0	1	0	0	0	2	2	0	2	2	1	0	62	25.16	16	11	46	22	7.5	59	195	7.61	161	272	4.38	2.18
0	1	1	1	1	1	0	1	1	0	0	0	0	2	2	0	2	2	2	1	44	20.98	19	15	41	26	8	66	230	6.12	145	215	4.77	0.87
0	1	0	0	0	0	0	0	0	1	0	0	0	2	1	0	2	2	2	1	64	21.6	24	18	48	33	4.7	76	156	5.71	142	189	4.06	1.25
0	1	1	1	1	1	0	1	0	0	0	0	0	2	1	0	2	2	1	1	49	25.35	13	11	38	38	7.9	86	139	7.6	134	327	6.29	0.92
1	1	1	1	1	1	0	1	0	0	0	0	0	2	2	0	2	2	2	1	47	27.22	49	25	43	32	6.3	75	134	6.95	151	240	3.44	2.72
0	1	1	1	1	1	0	0	0	1	0	0	0	2	2	0	2	2	1	1	49	27.72	39	17	50	23	4.3	79	155	6.8	163	296	3.73	2.38
0	1	0	0	1	1	0	1	0	0	1	0	0	2	2	2	2	2	2	1	52	20.42	23	19	47	28	6.5	79	181	12.3	167	382	8.42	2.09
0	0	0	0	1	1	0	1	0	0	0	0	0	2	2	0	2	2	2	1	48	22.48	20	18	42	36	4.4	67	179	6.59	135	275	1.01	0.34
1	1	1	1	1	1	0	0	0	0	0	0	0	2	2	0	2	2	2	1	44	24.57	22	15	46	25	6.4	75	118	5.23	146	245	3.34	1.42
0	1	1	0	0	1	0	1	0	1	0	0	0	2	2	0	2	2	2	1	37	23.67	27	23	47	31	5.6	83	170	6.56	146	217	4.04	1.87
0	0	0	0	1	0	1	0	0	0	1	0	0	2	1	2	1	2	0	1	33	20.69	188	113	48	28	4.5	42	195	7.18	126	322	4.9	1.85
0	1	0	0	0	0	1	0	0	0	0	0	0	2	2	1	2	2	2	1	38	20.96	27	19	48	21	5.9	94	151	10.41	149	197	7.08	2.04
0	0	0	0	1	0	0	1	1	0	0	0	0	2	2	0	2	2	2	1	55	19.98	15	17	45	26	4.7	46	128	4.63	126	249	2.95	1.24
0	1	1	1	0	1	1	0	0	0	0	0	0	2	1	0	2	2	2	1	53	24.8	21	20	52	26	5.8	81	171	5.32	143	160	2.33	2.32
0	1	0	0	1	1	0	1	0	1	0	0	0	2	2	0	2	2	2	1	20	16.71	12	16	49	28	5.1	67	165	4.01	152	253	2.44	1.33
0	1	0	0	0	1	0	0	0	0	0	0	0	1	1	0	1	2	2	1	44	25.61	16	16	47	25	4.2	81	131	6.42	148	240	4.03	1.89
0	0	0	0	1	0	0	1	0	0	0	0	0	2	2	0	2	2	2	1	59	24.03	14	21	39	24	6.1	69	187	7.57	132	166	4.61	2.48
0	1	0	1	1	0	0	0	0	1	0	0	0	2	2	0	2	2	2	1	62	21.22	15	17	50	28	5	68	150	5.76	148	208	3.22	1.8
0	1	1	0	1	0	0	0	0	0	0	0	0	2	2	0	2	2	2	0	60	23.78	10	14	52	24	4.2	80	130	13.07	155	315	6.56	5.16
0	1	1	0	1	1	0	1	0	1	1	0	0	2	2	0	2	2	2	1	68	30.76	18	16	50	26	6.4	110	165	6.53	124	226	4.11	1.79
0	1	1	1	0	0	0	0	0	0	0	0	0	2	2	0	2	2	2	1	51	20.57	108	47	50	30	6	92	221	6.91	136	257	4.62	1.31
0	1	0	1	1	1	0	1	0	0	0	0	0	2	2	0	2	2	2	1	50	26.3	27	23	50	28	6.4	90	146	6.58	145	215	5.1	1.11
0	1	1	1	1	1	0	0	0	0	0	0	0	2	1	0	2	2	2	1	52	24	24	19	50	27	6.5	94	150	9.24	144	242	5.28	3.42
0	1	1	0	1	1	0	1	0	1	0	0	0	2	1	0	2	2	2	1	59	30.93	39	27	52	27	3.9	80	191	6.72	159	203	5.2	1.03
1	1	0	1	1	0	0	0	0	0	0	0	0	1	1	0	1	2	2	1	69	22.58	27	18	48	31	6.6	78	164	5.77	146	198	3.92	1.44
0	1	0	0	1	1	0	1	0	0	0	0	0	2	2	1	2	2	2	1	20	19.47	22	16	48	34	3.1	68	121	7.95	155	268	6.06	1.51
0	1	0	0	1	1	0	1	0	0	0	0	0	2	1	0	2	2	2	1	15	21.63	19	23	53	28	4.3	64	185	8.61	129	322	6.02	1.74
0	0	0	0	1	1	0	1	0	0	0	0	0	2	2	0	2	2	2	1	53	21.93	7	12	43	37	3.2	62	176	7.6	98	332	5.46	1.54
0	1	0	0	1	1	0	1	0	1	0	0	0	2	2	0	2	2	2	1	69	29.05	34	25	42	28	5.2	93	155	6.85	139	228	3.88	2.15
1	1	1	0	1	1	0	0	0	0	0	0	0	1	2	0	2	2	2	1	57	22.76	23	23	44	26	7	63	216	9.37	127	213	7.17	1.88
0	0	0	0	1	1	0	1	0	1	0	0	0	2	2	0	2	2	2	1	70	17.26	23	32	39	36	4.2	49	196	5.99	129	190	4.57	0.92
0	1	0	1	1	1	0	1	0	0	0	0	0	2	2	0	2	2	2	1	45	28.72	10	16	48	30	2.6	70	152	6.09	150	309	4.31	1.34
0	1	1	0	1	0	1	1	0	0	0	0	0	2	2	0	2	2	2	0	60	19.53	10	18	48	23	6	76	115	6.39	117	248	4.37	1.31
0	1	0	0	1	0	0	0	0	0	0	0	0	2	2	0	2	2	2	0	57	21.47	22	16	50	27	6.8	75	112	7.81	157	291	5.38	1.81
0	0	0	0	0	1	0	1	0	0	0	0	0	2	2	0	2	2	2	0	21	19.71	8	14	52	29	4.6	49	196	6.01	131	334	3.65	1.83
0	0	0	0	1	1	0	0	0	1	0	0	0	2	2	0	2	2	2	1	48	28.88	58	39	50	27	4.2	61	175	5.1	123	221	2.6	2
1	1	0	0	1	1	0	0	0	0	0	0	0	2	2	0	2	2	2	1	49	21.97	30	26	53	31	4.6	86	318	5.56	131	195	4.38	0.87
1	1	0	0	1	1	0	0	0	0	0	0	0	2	2	0	2	2	2	1	49	21.97	30	26	53	31	4.6	86	318	5.56	131	195	4.38	0.87
1	1	1	1	1	1	0	0	0	0	0	0	0	2	2	0	2	2	2	1	37	23.67	10	17	54	25	4.1	94	193	9.53	156	202	5.06	4.01
0	1	1	1	1	0	0	1	1	0	0	0	0	2	1	0	1	2	2	1	59	20.55	11	19	43	38	4.2	73	149	6.24	134	267	3.9	1.85
0	1	1	1	1	1	0	1	1	1	1	1	0	2	2	2	2	2	2	1	65	24.57	19	14	47	27	7.8	81	180	8.66	139	155	5.71	2.07
0	1	0	0	1	1	0	1	1	1	1	0	0	2	2	0	2	2	2	1	61	22.32	11	16	49	26	4	75	188	4.77	146	265	2.61	1.88
0	1	0	0	1	0	0	0	0	0	0	0	0	2	1	0	2	2	2	0	56	26.18	29	20	43	34	5.3	77	150	7.06	156	192	4.06	2.32
0	1	0	0	1	1	0	1	0	1	0	0	0	2	2	1	2	2	2	0	51	21.97	35	23	50	39	4	75	151	6.41	136	147	4.71	1.13
0	1	1	1	1	1	0	1	0	0	0	0	0	2	2	0	2	2	2	1	51	25.69	20	17	46	28	4.9	75	195	4.88	147	177	3.77	0.72
0	1	0	0	0	0	0	0	0	0	0	0	0	2	2	0	2	2	2	1	40	22.41	47	29	53	27	3.7	85	138	6.38	161	233	4	1.84
0	0	0	0	1	1	0	1	0	0	0	0	0	2	2	0	2	2	2	1	67	23.34	22	22	48	24	5.1	65	164	8.62	139	323	6.26	1.7
0	1	1	0	1	1	0	1	1	1	0	0	0	2	2	0	2	2	2	1	67	19.38	14	15	47	29	3.8	82	195	6.98	150	249	4.7	1.35
0	1	1	1	1	1	0	1	0	0	0	0	0	2	2	1	2	2	2	1	40	32.63	31	19	45	24	4.8	65	141	11.06	156	275	7.27	2.76
0	1	1	1	1	1	0	1	0	0	0	0	0	2	2	0	2	2	2	1	59	21.45	48	30	41	30	3.4	66	154	6.66	150	229	4.43	1.8
0	1	0	0	0	1	0	0	1	1	0	0	0	2	2	0	2	2	2	1	79	23.88	16	21	48	27	7.1	96	169	7.44	132	217	4.28	2.48
0	0	0	0	0	1	0	1	0	0	0	0	0	2	2	0	2	2	2	0	65	17.53	12	21	49	21	3.1	62	179	4.04	145	232	2.63	1.03
0	1	1	1	1	1	0	1	0	1	0	0	0	2	2	0	2	2	2	0	58	24.06	24	24	45	35	5.7	68	196	8.06	154	275	4.72	2.71
1	1	0	0	1	1	0	0	0	0	0	0	0	2	2	1	2	2	2	1	78	23.14	17	25	39	41	5.3	82	601	4.86	123	201	3.31	1.04
0	1	1	0	1	0	0	1	0	0	0	0	0	2	1	0	2	2	2	1	63	27.76	22	25	47	28	5.6	78	152	5.67	143	187	3.65	1.36
1	1	1	1	1	0	0	0	0	0	0	0	0	2	2	0	2	2	2	1	59	24.39	48	30	46	35	6.7	64	246	7.61	149	176	5.96	0.95
0	1	1	1	1	0	0	1	1	0	0	0	0	2	2	0	2	2	2	0	45	28.09	35	27	47	28	4.6	88	131	8.63	162	246	5.72	2.2
0	1	1	0	1	1	0	1	1	1	0	0	0	2	1	1	2	2	1	1	80	23.38	60	50	46	31	8.7	88	171	5.55	126	148	3.61	1.12
0	0	0	0	1	1	1	1	1	0	0	0	0	2	2	0	2	2	2	1	35	29.3	40	24	50	27	3.8	52	593	8.95	126	304	6.42	1.98
0	0	0	0	1	1	0	1	1	0	0	0	0	2	1	0	1	2	2	1	59	24.45	7	16	41	29	5.6	52	170	4.19	117	137	2.28	1.55
0	1	1	0	1	1	1	1	0	0	0	0	0	2	2	0	2	2	2	1	45	22.84	25	17	45	43	4.5	70	251	12.44	141	139	8.79	2.13
0	1	0	0	0	1	0	1	0	1	1	0	0	2	2	0	2	2	2	0	55	25.35	14	17	47	27	5.3	113	180	6.5	155	225	4.1	1.7
0	0	0	0	0	1	0	1	1	0	0	0	0	2	2	0	2	2	2	1	60	25.89	13	14	41	35	3.9	66	149	9.12	120	248	6.98	1.56
0	0	0	0	1	0	0	1	0	1	0	0	0	2	2	0	2	2	2	0	42	24.73	12	13	49	28	5.3	59	113	7.25	136	265	3.95	2.13
0	1	1	1	1	0	0	0	0	0	0	0	0	2	1	0	1	1	2	1	70	20.96	18	15	47	27	5.7	73	180	8.46	139	268	6.38	1.47
0	1	0	0	1	1	0	1	1	1	0	0	0	2	2	0	2	2	2	1	50	26.64	73	37	52	29	7.9	119	154	6.91	150	322	4.92	1.45
0	1	0	0	0	0	0	0	0	0	0	0	0	2	2	1	2	2	2	1	21	25.25	29	15	54	35	5.6	60	175	8.43	147	335	5.36	2.33
0	0	0	0	1	0	0	0	0	1	0	0	0	2	2	0	2	2	2	1	64	20.31	15	18	52	27	3.9	49	173	7.47	125	268	5.6	1.5
0	1	0	0	1	1	0	1	1	0	0	0	0	2	2	0	2	2	2	1	78	23.53	16	16	40	37	3.6	72	164	6.02	137	181	3.32	1.92
0	1	0	1	0	1	0	1	0	1	1	0	0	2	2	0	2	2	2	1	74	24.62	27	23	46	29	4.6	98	167	6.73	135	296	4.17	1.82
0	0	0	0	1	1	0	1	0	0	0	0	0	2	2	0	2	2	2	1	45	28.34	7	11	45	33	3.6	54	155	7.92	121	380	5.67	1.89
0	0	0	0	1	0	0	0	0	0	0	0	0	2	2	1	2	2	2	1	55	20.2	23	29	46	26	4.2	53	182	4.4	128	207	2.8	1.1
0	1	1	0	1	1	0	0	0	0	0	0	0	2	2	0	2	2	1	1	48	17.47	19	15	46	22	3.6	73	176	6.5	119	306	5.25	0.9
0	1	1	0	1	1	0	1	0	1	0	0	0	2	2	1	2	2	2	1	53	20.76	11	14	47	29	5.4	69	183	5.48	146	184	3.54	1.47
0	1	1	0	1	0	0	0	0	1	0	0	0	2	2	1	2	2	2	1	51	26.56	18	15	51	27	3.3	73	148	9.09	152	378	5.06	3.33
0	0	0	0	1	0	1	0	0	1	1	0	0	2	2	0	2	2	0	0	75	24.77	11	16	39	34	5.88	70	133	11.73	114	446	8.48	2.14
0	1	1	1	0	1	0	0	0	0	0	0	0	2	2	0	2	2	2	1	53	24.22	22	27	49	24	6.3	68	173	5.47	156	202	3.44	1.67
0	1	1	1	1	0	0	1	0	1	0	0	0	2	2	0	2	2	2	0	71	26.96	14	26	49	27	5.3	97	139	6.86	151	226	3.74	2.35
0	0	0	0	1	1	0	1	0	0	0	0	0	2	2	0	2	2	2	1	57	23.23	9	16	41	31	6.5	91	175	3.94	130	260	2.01	1.37
0	1	1	1	1	1	0	1	1	1	0	0	0	2	1	0	1	1	1	1	48	24.22	24	19	42	30	6.6	83	213	5.77	148	289	2.97	2.37
1	1	1	1	1	1	0	0	0	0	0	0	0	1	2	1	2	2	2	1	52	27.04	25	21	44	36	5	71	151	3.79	122	179	2.41	1.03
0	1	1	0	1	1	0	1	0	0	0	0	0	2	2	1	2	2	2	1	62	25.82	15	19	41	32	4.7	66	158	7.54	133	203	4.55	2.34
0	0	1	0	1	1	0	1	0	0	0	0	0	2	2	0	2	2	2	1	45	21.05	24	19	36	32	6	57	167	6.13	118	214	4.33	1.21
0	0	0	0	1	1	0	0	0	1	1	0	0	2	1	0	2	2	2	1	70	18.9	16	18	52	29	4.9	63	180	3.07	123	86	2.16	0.69
0	1	1	1	1	0	0	1	0	0	0	0	0	2	0	0	0	1	2	1	37	26.82	67	29	51	22	5.5	75	178	5.33	152	193	3.73	1.27
0	1	0	0	1	0	0	1	0	0	0	0	0	2	2	0	2	2	2	1	56	21.6	18	20	39	35	6.2	88	183	8.3	139	201	5.67	2.01
0	1	1	1	1	1	0	1	0	0	0	0	0	2	2	0	2	2	2	0	31	25.88	26	10	43	32	3.7	79	118	7.24	148	287	3.84	2.43
